# Supplementary material for: Effect of electromagnetic field radiation on transcriptomic profile and DNA methylation level in pig conceptuses during the peri-implantation period
Source: Sci Rep. 2025 Apr 23;15:14025. doi: 10.1038/s41598-025-98918-9 (PMC12019412; doi:10.1038/s41598-025-98918-9)
Supplement: Supplementary file 1 — Supplementary Material 1 [file 41598_2025_98918_MOESM1_ESM.xlsx]

## Sheet: Table_DEGs
Supplementary Table S1 A full list of evaluated differentially expressed TARs in response to ELF-EMF (50 Hz, 8 mT, 2 h) in vitro treatment in the conceptuses of pigs during the peri-implantation period.
gene ID	baseMean	log2FoldChange	pval	padj	ENSEMBL gene id	gene name
GID.8541	119.625	-4.43531	5.1309e-05	0.0307251	ENSSSCG00000010600	CALHM2
GID.11401	677.676	-3.77714	2.43544e-11	5.05231e-07	ENSSSCG00000007507	PCK1
GID.20600	167.918	-3.52797	2.20015e-05	0.0169045	ENSSSCG00000038848	IL22RA1
GID.13629	581.689	-3.51017	6.85411e-08	0.000415769	ENSSSCG00000037535	SLC34A1
GID.23954	5342.57	-3.20496	9.15115e-06	0.0105467	ENSSSCG00000024314	FGG
GID.19822	4190.74	-3.16904	1.44568e-05	0.0134512	ENSSSCG00000003086	ENSSSCG00000003086
GID.19134	1068.02	-3.10988	3.12703e-05	0.0209259	ENSSSCG00000038221	HSD17B2
GID.23956	3825.75	-2.88872	4.11438e-06	0.0065656	ENSSSCG00000008998	FGA
GID.18910	1014.37	-2.77394	1.83795e-06	0.00423648	ENSSSCG00000000892	HAL
GID.23957	7390.82	-2.65909	7.86425e-05	0.0379404	ENSSSCG00000008997	FGB
GID.25975	668.899	-2.56718	7.83949e-06	0.00956649	ENSSSCG00000038702	ENSSSCG00000038702
GID.11476	227.085	-2.52538	7.77097e-06	0.00956649	ENSSSCG00000037865	SOX18
GID.26587	111.753	-2.41877	9.07073e-07	0.00235215	ENSSSCG00000012137	BMX
GID.15529	123.12	-2.38952	9.81535e-06	0.0107168	ENSSSCG00000008314	ATP6V1B1
GID.8371	178.399	-2.26586	6.37825e-06	0.00915594	ENSSSCG00000035347	CYP2C42
GID.24490	554.036	-2.23355	1.40817e-05	0.0134512	ENSSSCG00000014626	HPX
GID.22064	4176.28	-2.17503	2.24256e-06	0.00428276	ENSSSCG00000001411	APOM
GID.26788	5565.46	-1.86937	3.77517e-05	0.0237321	ENSSSCG00000022390	RGN
GID.26760	919.358	-1.77553	6.75422e-05	0.0350291	ENSSSCG00000023215	MAOB
GID.13117	3124.61	1.48969	7.02281e-05	0.0355337	ENSSSCG00000013848	RAB8A
GID.22074	233.951	1.57513	1.49134e-05	0.0134512	NA	ncRNA_GID.22074
GID.22434	3531.94	1.77371	8.26321e-05	0.0389592	NA	ncRNA_GID.22434
GID.12649	156.372	2.25683	6.51678e-05	0.0346643	NA	ncRNA_GID.12649
GID.20872	278.702	2.50575	5.30843e-07	0.00157319	NA	ncRNA_GID.20872
GID.26149	1546.41	2.73947	8.01676e-08	0.000415769	NA	ncRNA_GID.26149
GID.21451	252.178	2.74121	2.27093e-06	0.00428276	NA	ncRNA_GID.21451
GID.16904	77649.6	3.11501	1.02405e-07	0.000424878	ENSSSCG00000047932	HSPA6
GID.12916	760.801	3.15932	6.62034e-06	0.00915594	NA	ncRNA_GID.12916
GID.4708	353.317	3.183	5.1838e-05	0.0307251	NA	ncRNA_GID.4708
GID.24733	137.034	3.36663	7.25167e-05	0.0358181	NA	ncRNA_GID.24733
GID.5198	62.273	3.53472	1.62054e-05	0.0140075	NA	ncRNA_GID.5198
GID.4605	148.872	3.70487	1.77304e-05	0.0141468	NA	ncRNA_GID.4605
GID.6862	78.9059	4.14143	3.56315e-06	0.0061598	ENSSSCG00000019154	ssc-mir-155
