# Supplementary material for: Effect of electromagnetic field radiation on transcriptomic profile and DNA methylation level in pig conceptuses during the peri-implantation period
Source: Sci Rep. 2025 Apr 23;15:14025. doi: 10.1038/s41598-025-98918-9 (PMC12019412; doi:10.1038/s41598-025-98918-9)
Supplement: Supplementary file 2 — Supplementary Material 2A [file 41598_2025_98918_MOESM2_ESM.xlsx]

## Sheet: GO_results
Supplementary Table S2A GO terms and the KEGG, REACTOME and HP pathways enriched with DEGs in ELF-EMF-treated (50 Hz, 8 mT, 2 h) conceptuses of pigs during the peri-implantation period.
Category	ID	Term	Genes	adj p-value
GO:BP	GO:0072378	blood coagulation, fibrin clot formation	FGG,FGA,FGB	0.000216199
GO:BP	GO:0034116	positive regulation of heterotypic cell-cell adhesion	FGG,FGA,FGB	0.000216199
GO:BP	GO:0072376	protein activation cascade	FGG,FGA,FGB	0.000475979
GO:BP	GO:0042730	fibrinolysis	FGG,FGA,FGB	0.000731283
GO:BP	GO:0034114	regulation of heterotypic cell-cell adhesion	FGG,FGA,FGB	0.00106414
GO:BP	GO:1902042	negative regulation of extrinsic apoptotic signaling pathway via death domain receptors	FGG,FGA,FGB	0.00230173
GO:BP	GO:2000352	negative regulation of endothelial cell apoptotic process	FGG,FGA,FGB	0.00379126
GO:BP	GO:0030195	negative regulation of blood coagulation	FGG,FGA,FGB	0.00771949
GO:BP	GO:1900047	negative regulation of hemostasis	FGG,FGA,FGB	0.00843747
GO:BP	GO:1902041	regulation of extrinsic apoptotic signaling pathway via death domain receptors	FGG,FGA,FGB	0.00919827
GO:BP	GO:0050819	negative regulation of coagulation	FGG,FGA,FGB	0.0100031
GO:BP	GO:2000351	regulation of endothelial cell apoptotic process	FGG,FGA,FGB	0.0136865
GO:BP	GO:0034113	heterotypic cell-cell adhesion	FGG,FGA,FGB	0.0158233
GO:BP	GO:0072577	endothelial cell apoptotic process	FGG,FGA,FGB	0.0169696
GO:BP	GO:0070527	platelet aggregation	FGG,FGA,FGB	0.0181694
GO:BP	GO:0061045	negative regulation of wound healing	FGG,FGA,FGB	0.0207341
GO:BP	GO:0030193	regulation of blood coagulation	FGG,FGA,FGB	0.0221014
GO:BP	GO:1904036	negative regulation of epithelial cell apoptotic process	FGG,FGA,FGB	0.0235269
GO:BP	GO:1900046	regulation of hemostasis	FGG,FGA,FGB	0.0250116
GO:BP	GO:0050818	regulation of coagulation	FGG,FGA,FGB	0.0298332
GO:BP	GO:0008625	extrinsic apoptotic signaling pathway via death domain receptors	FGG,FGA,FGB	0.0433732
GO:CC	GO:0005577	fibrinogen complex	FGG,FGA,FGB	2.53715e-06
GO:CC	GO:0034362	low-density lipoprotein particle	ENSSSCG00000003086,APOM	0.00281378
GO:CC	GO:0034361	very-low-density lipoprotein particle	ENSSSCG00000003086,APOM	0.0121394
GO:CC	GO:0034385	triglyceride-rich plasma lipoprotein particle	ENSSSCG00000003086,APOM	0.0121394
GO:CC	GO:0031091	platelet alpha granule	FGG,FGB	0.0159878
GO:CC	GO:0034364	high-density lipoprotein particle	ENSSSCG00000003086,APOM	0.0227395
GO:CC	GO:1990777	lipoprotein particle	ENSSSCG00000003086,APOM	0.036587
GO:CC	GO:0034358	plasma lipoprotein particle	ENSSSCG00000003086,APOM	0.036587
GO:CC	GO:0032994	protein-lipid complex	ENSSSCG00000003086,APOM	0.0464412
KEGG	KEGG:04610	Complement and coagulation cascades	FGG,FGA,FGB	0.0245939
KEGG	KEGG:00340	Histidine metabolism	HAL,MAOB	0.0499669
REAC	REAC:R-SSC-354194	GRB2:SOS provides linkage to MAPK signaling for Integrins	FGG,FGA,FGB	0.000261477
REAC	REAC:R-SSC-372708	p130Cas linkage to MAPK signaling for integrins	FGG,FGA,FGB	0.000339556
REAC	REAC:R-SSC-140875	Common Pathway of Fibrin Clot Formation	FGG,FGA,FGB	0.000803881
REAC	REAC:R-SSC-5686938	Regulation of TLR by endogenous ligand	FGG,FGA,FGB	0.00114308
REAC	REAC:R-SSC-354192	Integrin signaling	FGG,FGA,FGB	0.00134335
REAC	REAC:R-SSC-76009	Platelet Aggregation (Plug Formation)	FGG,FGA,FGB	0.00426444
REAC	REAC:R-SSC-140877	Formation of Fibrin Clot (Clotting Cascade)	FGG,FGA,FGB	0.00426444
REAC	REAC:R-SSC-5674135	MAP2K and MAPK activation	FGG,FGA,FGB	0.00827047
REAC	REAC:R-SSC-216083	Integrin cell surface interactions	FGG,FGA,FGB	0.0349072
HP	HP:0034287	Afibrinogenemia	FGG,FGB	0.00243302
HP	HP:0012223	Splenic rupture	FGG,FGB	0.0145743
HP	HP:0400008	Menometrorrhagia	FGG,FGB	0.0145743
HP	HP:0100310	Epidural hemorrhage	FGG,FGB	0.0242706
