# Supplementary material for: Effect of electromagnetic field radiation on transcriptomic profile and DNA methylation level in pig conceptuses during the peri-implantation period
Source: Sci Rep. 2025 Apr 23;15:14025. doi: 10.1038/s41598-025-98918-9 (PMC12019412; doi:10.1038/s41598-025-98918-9)
Supplement: Supplementary file 3 — Supplementary Material 2B [file 41598_2025_98918_MOESM3_ESM.xlsx]

## Sheet: gse
Supplementary Table S2B The GO terms obtained during the GSEA analysis evaluated for DEGs in the ELF-EMF-treated (50 Hz, 8 mT, 2 h) conceptuses of pigs during the peri-implantation period.
term ID	GO class	GO description	setSize	enrichmentScore	p-value	adj p-value	core_enrichment
GO:0016787	MF	hydrolase activity	4	0.863636	0.00601892	0.00601892	HSPA6/RAB8A/RGN/HPX
GO:0005886	CC	plasma membrane	6	-0.710507	0.0276812	0.0276812	FGG/SLC34A1/ZNF366/SLC22A16/CBLN1
GO:0071944	CC	cell periphery	6	-0.710507	0.0276812	0.0276812	FGG/SLC34A1/ZNF366/SLC22A16/CBLN1
GO:0046903	BP	secretion	3	-0.817677	0.0400902	0.0400902	SLC22A16/CBLN1
GO:0043167	MF	ion binding	7	0.569481	0.0482063	0.0482063	HSPA6/RAB8A/RGN/HPX/CYP2C42/BMX
