# Supplementary material for: Effect of electromagnetic field radiation on transcriptomic profile and DNA methylation level in pig conceptuses during the peri-implantation period
Source: Sci Rep. 2025 Apr 23;15:14025. doi: 10.1038/s41598-025-98918-9 (PMC12019412; doi:10.1038/s41598-025-98918-9)
Supplement: Supplementary file 4 — Supplementary Material S3 [file 41598_2025_98918_MOESM4_ESM.xlsx]

## Sheet: SNV_merge_CDS_AND_other_editing
Supplementary Table S3 Predicted RNA editing sites in ELF-EMF-treated (50 Hz, 8 mT, 2 h) pig conceptuses during the peri-implantation period.
ENSEMBL gene ID	Gene symbol	chromosome:locus	strand	variant_quality	CTR_Alt	CTR_Ref	EMF_Alt	EMF_Ref	Pvalue	FDR	CTR_Alt_allele_fraction	EMF_Alt_allele_fraction	Alt_allele_fraction_diff	substitution_onSense	V4	description
ENSSSCG00000000645	GABARAPL1	5:61759160	-	6135.13	6,88,35	324,97,238	52,7,171	82,79,164	0.444089	0.000210168	0.018,0.476,0.128	0.388,0.081,0.51	-0.119	A>G	intron_variant	GABA type A receptor associated protein like 1 [Source:VGNC Symbol;Acc:VGNC:103282]
ENSSSCG00000000808	SLC38A2	5:77114375	-	10625.34	264,105,118	652,467,314	165,130,854	484,322,470	0.0	0.0	0.288,0.184,0.273	0.254,0.288,0.645	-0.147	A>G	3_prime_UTR_variant	solute carrier family 38 member 2 [Source:VGNC Symbol;Acc:VGNC:93094]
ENSSSCG00000000808	SLC38A2	5:77114378	-	11271.34	275,117,126	631,450,302	177,138,892	472,311,466	0.0	0.0	0.304,0.206,0.294	0.273,0.307,0.657	-0.144	A>G	3_prime_UTR_variant	solute carrier family 38 member 2 [Source:VGNC Symbol;Acc:VGNC:93094]
ENSSSCG00000002884	LSR	6:44772770	+	12513.34	238,403,179	395,281,305	225,102,81	399,340,305	2002.84	0.75273	0.376,0.589,0.37	0.361,0.231,0.21	0.178	C>T	missense_variant	lipolysis stimulated lipoprotein receptor [Source:VGNC Symbol;Acc:VGNC:98495]
ENSSSCG00000002885	USF2	6:44772770	+	12513.34	238,403,179	395,281,305	225,102,81	399,340,305	2002.84	0.75273	0.376,0.589,0.37	0.361,0.231,0.21	0.178	C>T	upstream_gene_variant	upstream transcription factor 2, c-fos interacting [Source:VGNC Symbol;Acc:VGNC:96633]
ENSSSCG00000003554	SELENON	6:83254265	+	958.80	29,15,2	15,36,35	0,0,0	15,7,95	17702.5	6.02514	0.659,0.294,0.054	0.0,0.0,0.0	0.336	C>T	synonymous_variant	selenoprotein N [Source:VGNC Symbol;Acc:VGNC:98611]
ENSSSCG00000003613	HDAC1	6:88787719	-	8388	135,250,248	317,313,362	148,266,9	628,254,525	4707.57	15.39	0.299,0.444,0.407	0.191,0.512,0.017	0.143	C>T	downstream_gene_variant	histone deacetylase 1 [Source:VGNC Symbol;Acc:VGNC:88810]
ENSSSCG00000005060	KTN1	1:184984600	+	10769	77,184,27	215,182,346	134,32,188	143,213,132	3.74886e+11	0.000421584571827	0.264,0.503,0.072	0.484,0.131,0.588	-0.121	C>T	synonymous_variant	kinectin 1 [Source:VGNC Symbol;Acc:VGNC:89608]
ENSSSCG00000005060	KTN1	1:184984600	+	10769	77,184,27	215,182,346	134,32,188	143,213,132	3.74886e+11	0.000421584571827	0.264,0.503,0.072	0.484,0.131,0.588	-0.121	C>T	3_prime_UTR_variant	kinectin 1 [Source:VGNC Symbol;Acc:VGNC:89608]
ENSSSCG00000005753	CAMSAP1	AEMK02000682.1:1745606	+	1024.54	23,23,0	21,34,42	6,0,1	45,31,62	2.71852e+09	470487	0.523,0.404,0.0	0.118,0.0,0.016	0.264	C>T	synonymous_variant	calmodulin regulated spectrin associated protein 1 [Source:VGNC Symbol;Acc:VGNC:86162]
ENSSSCG00000005914	SHARPIN	4:606929	-	3361.54	9,220,0	1198,2135,1660	434,0,295	1357,1448,472	0.0	0.0	0.007,0.093,0.0	0.242,0.0,0.385	-0.175	C>T	downstream_gene_variant	SHANK associated RH domain interactor [Source:VGNC Symbol;Acc:VGNC:98317]
ENSSSCG00000006577	S100A5	4:96098652	+	1610.54	0,23,11	214,326,163	46,33,23	106,214,34	544232	15.7633	0.0,0.066,0.063	0.303,0.134,0.404	-0.237	C>T	downstream_gene_variant	S100 calcium binding protein A5 [Source:VGNC Symbol;Acc:VGNC:92544]
ENSSSCG00000008034	NOXO1	3:39990040	-	3745.54	6,55,0	149,81,191	71,0,51	64,94,69	3.7308e+06	8539.66	0.039,0.404,0.0	0.526,0.0,0.425	-0.169	A>G	downstream_gene_variant	NADPH oxidase organizer 1 [Source:VGNC Symbol;Acc:VGNC:90834]
ENSSSCG00000008035	GFER	3:39990040	-	3745.54	6,55,0	149,81,191	71,0,51	64,94,69	3.7308e+06	8539.66	0.039,0.404,0.0	0.526,0.0,0.425	-0.169	A>G	upstream_gene_variant	growth factor, augmenter of liver reration [Source:VGNC Symbol;Acc:VGNC:102569]
ENSSSCG00000008202	CNNM4	3:56857394	-	2878	33,52,13	43,48,51	32,7,0	92,56,57	9.21685e+08	1.4547e+06	0.434,0.52,0.203	0.258,0.111,0.0	0.263	A>G	synonymous_variant	cyclin and CBS domain divalent metal cation transport mediator 4 [Source:VGNC Symbol;Acc:VGNC:86830]
ENSSSCG00000009414	ZC3H13	11:21386176	+	1316.06	0,13,3	68,24,31	13,7,24	22,26,16	1.0687e+11	0.000135972004393	0.0,0.351,0.088	0.371,0.212,0.6	-0.248	A>G	stop_retained_variant	zinc finger CCCH-type containing 13 [Source:VGNC Symbol;Acc:VGNC:95093]
ENSSSCG00000009434	RGCC	11:25483992	-	8259.54	295,0,217	169,251,192	2,53,5	108,90,826	0.0	0.0	0.636,0.0,0.531	0.018,0.371,0.006	0.257	C>T	synonymous_variant	regulator of cell cycle [Source:VGNC Symbol;Acc:VGNC:92251]
ENSSSCG00000010476	MYOF	14:104787895	-	7844.54	9,173,0	308,163,267	139,0,157	147,185,204	3.84352e+08	648254	0.028,0.515,0.0	0.486,0.0,0.435	-0.126	C>T	synonymous_variant	myoferlin [Source:VGNC Symbol;Acc:VGNC:90538]
ENSSSCG00000011103	PARD3	10:57234647	-	1015.55	6,2,0	27,38,35	5,0,35	6,11,42	9.45972e+08	1.48919e+06	0.182,0.05,0.0	0.455,0.0,0.455	-0.226	A>G	5_prime_UTR_variant	par-3 family cell polarity regulator [Source:VGNC Symbol;Acc:VGNC:95729]
ENSSSCG00000011103	PARD3	10:57234647	-	1015.55	6,2,0	27,38,35	5,0,35	6,11,42	9.45972e+08	1.48919e+06	0.182,0.05,0.0	0.455,0.0,0.455	-0.226	A>G	synonymous_variant	par-3 family cell polarity regulator [Source:VGNC Symbol;Acc:VGNC:95729]
ENSSSCG00000012955	KLC2	2:6109572	-	2986.76	1,15,1	338,538,406	84,0,104	272,267,195	0.0	0.0	0.003,0.027,0.002	0.236,0.0,0.348	-0.184	C>T	3_prime_UTR_variant	kinesin light chain 2 [Source:VGNC Symbol;Acc:VGNC:89486]
ENSSSCG00000012955	RAB1B	2:6109572	-	2986.76	1,15,1	338,538,406	84,0,104	272,267,195	0.0	0.0	0.003,0.027,0.002	0.236,0.0,0.348	-0.184	C>T	3_prime_UTR_variant	kinesin light chain 2 [Source:VGNC Symbol;Acc:VGNC:89486]
ENSSSCG00000012955	KLC2	2:6109572	-	2986.76	1,15,1	338,538,406	84,0,104	272,267,195	0.0	0.0	0.003,0.027,0.002	0.236,0.0,0.348	-0.184	C>T	intron_variant	kinesin light chain 2 [Source:VGNC Symbol;Acc:VGNC:89486]
ENSSSCG00000012955	RAB1B	2:6109572	-	2986.76	1,15,1	338,538,406	84,0,104	272,267,195	0.0	0.0	0.003,0.027,0.002	0.236,0.0,0.348	-0.184	C>T	intron_variant	kinesin light chain 2 [Source:VGNC Symbol;Acc:VGNC:89486]
ENSSSCG00000015411	PTPN12	9:102482554	-	2817.76	1,14,0	143,196,121	51,0,79	111,90,76	0.0	0.0	0.007,0.067,0.0	0.315,0.0,0.51	-0.25	C>T	intron_variant	protein tyrosine phosphatase non-receptor type 12 [Source:VGNC Symbol;Acc:VGNC:91973]
ENSSSCG00000015411	PTPN12	9:102482554	-	2817.76	1,14,0	143,196,121	51,0,79	111,90,76	0.0	0.0	0.007,0.067,0.0	0.315,0.0,0.51	-0.25	C>T	synonymous_variant	protein tyrosine phosphatase non-receptor type 12 [Source:VGNC Symbol;Acc:VGNC:91973]
ENSSSCG00000016223	ACSL3	15:124742079	+	2505.34	20,12,7	85,63,49	21,37,34	58,43,32	3.30016e+09	4.66961e+06	0.19,0.16,0.125	0.266,0.463,0.515	-0.256	A>G	intron_variant	acyl-CoA synthetase long chain family member 3 [Source:VGNC Symbol;Acc:VGNC:96295]
ENSSSCG00000016692	TAX1BP1	18:44864698	-	3110.76	41,0,96	147,276,49	1,9,0	185,132,263	0.0	0.0	0.218,0.0,0.662	0.005,0.064,0.0	0.27	C>T	synonymous_variant	Tax1 binding protein 1 [Source:VGNC Symbol;Acc:VGNC:93754]
ENSSSCG00000016715	OSBPL3	18:47490006	+	1012	7,21,11	25,30,6	8,1,1	70,39,4	2.69519e+10	3.88024e+06	0.219,0.412,0.647	0.103,0.025,0.2	0.317	A>G	3_prime_UTR_variant	oxysterol binding protein like 3 [Source:VGNC Symbol;Acc:VGNC:91071]
ENSSSCG00000021082	NRG2	2:141667397	-	2801.09	64,0,47	53,172,88	1,18,3	157,108,28	1.15605e+09	213556	0.547,0.0,0.348	0.006,0.143,0.097	0.216	C>T	synonymous_variant	neuregulin 2 [Source:VGNC Symbol;Acc:VGNC:98160]
ENSSSCG00000021084	S100A6	4:96098652	+	1610.54	0,23,11	214,326,163	46,33,23	106,214,34	544232	15.7633	0.0,0.066,0.063	0.303,0.134,0.404	-0.237	C>T	splice_polypyrimidine_tract_variant,intron_variant	S100 calcium binding protein A6 [Source:VGNC Symbol;Acc:VGNC:92545]
ENSSSCG00000021427	DCTN4	2:151763489	+	10121.54	216,0,167	111,122,102	2,86,7	145,50,187	0.0	0.0	0.661,0.0,0.621	0.014,0.632,0.036	0.2	C>T	intron_variant	dynactin subunit 4 [Source:VGNC Symbol;Acc:VGNC:99635]
ENSSSCG00000021669	MARK3	AEMK02000452.1:2022110	+	1907.54	50,0,16	54,68,47	3,17,4	81,39,155	3.87396e+09	5.41503e+06	0.481,0.0,0.254	0.036,0.304,0.025	0.123	C>T	intron_variant	microtubule affinity regulating kinase 3 [Source:VGNC Symbol;Acc:VGNC:90026]
ENSSSCG00000021669	MARK3	AEMK02000452.1:2022110	+	1907.54	50,0,16	54,68,47	3,17,4	81,39,155	3.87396e+09	5.41503e+06	0.481,0.0,0.254	0.036,0.304,0.025	0.123	C>T	synonymous_variant	microtubule affinity regulating kinase 3 [Source:VGNC Symbol;Acc:VGNC:90026]
ENSSSCG00000022126	EGFR	9:139473430	+	1038.76	1,4,0	78,75,46	26,0,30	74,47,48	1.37051e+08	29069	0.013,0.051,0.0	0.26,0.0,0.385	-0.194	C>T	3_prime_UTR_variant	epidermal growth factor receptor [Source:VGNC Symbol;Acc:VGNC:87587]
ENSSSCG00000022823	MCM5	AEMK02000361.1:1963258	+	4684.76	12,147,0	939,2126,683	556,0,1225	1732,632,713	0.0	0.0	0.013,0.065,0.0	0.243,0.0,0.632	-0.266	C>T	upstream_gene_variant	minichromosome maintenance complex component 5 [Source:VGNC Symbol;Acc:VGNC:96415]
ENSSSCG00000022823	MCM5	AEMK02000361.1:1963266	+	4101.76	12,154,0	979,2231,716	562,0,1265	1813,649,754	0.0	0.0	0.012,0.065,0.0	0.237,0.0,0.627	-0.262	C>T	upstream_gene_variant	minichromosome maintenance complex component 5 [Source:VGNC Symbol;Acc:VGNC:96415]
ENSSSCG00000022823	MCM5	AEMK02000361.1:1983834	+	2613.76	2,14,0	243,191,241	24,0,97	93,135,69	0.0	0.0	0.008,0.068,0.0	0.205,0.0,0.584	-0.238	C>T	3_prime_UTR_variant	minichromosome maintenance complex component 5 [Source:VGNC Symbol;Acc:VGNC:96415]
ENSSSCG00000022823	MCM5	AEMK02000361.1:1968357	+	1207.81	1,7,0	78,84,94	6,0,51	56,42,41	42851.4	125.696	0.013,0.077,0.0	0.097,0.0,0.554	-0.187	C>T	intron_variant	minichromosome maintenance complex component 5 [Source:VGNC Symbol;Acc:VGNC:96415]
ENSSSCG00000022823	MCM5	AEMK02000361.1:1968357	+	1207.81	1,7,0	78,84,94	6,0,51	56,42,41	42851.4	125.696	0.013,0.077,0.0	0.097,0.0,0.554	-0.187	C>T	synonymous_variant	minichromosome maintenance complex component 5 [Source:VGNC Symbol;Acc:VGNC:96415]
ENSSSCG00000022823	MCM5	AEMK02000361.1:1982919	+	2714.76	1,7,0	211,166,227	23,0,109	95,77,79	0.0	0.0	0.005,0.04,0.0	0.195,0.0,0.58	-0.243	A>G	synonymous_variant	minichromosome maintenance complex component 5 [Source:VGNC Symbol;Acc:VGNC:96415]
ENSSSCG00000022823	MCM5	AEMK02000361.1:1983847	+	2400.76	2,11,0	235,176,238	21,0,91	85,128,66	0.0	0.0	0.008,0.059,0.0	0.198,0.0,0.58	-0.237	A>G	3_prime_UTR_variant	minichromosome maintenance complex component 5 [Source:VGNC Symbol;Acc:VGNC:96415]
ENSSSCG00000024895	GGA1	5:10202180	-	3912.14	30,42,50	48,55,28	13,28,6	57,35,70	2.96643e+10	4.23585e+06	0.385,0.433,0.641	0.186,0.444,0.079	0.25	A>G	downstream_gene_variant	golgi associated, gamma adaptin ear containing, ARF binding protein 1 [Source:VGNC Symbol;Acc:VGNC:88431]
ENSSSCG00000024895	GGA1	5:10202180	-	3912.14	30,42,50	48,55,28	13,28,6	57,35,70	2.96643e+10	4.23585e+06	0.385,0.433,0.641	0.186,0.444,0.079	0.25	A>G	missense_variant	golgi associated, gamma adaptin ear containing, ARF binding protein 1 [Source:VGNC Symbol;Acc:VGNC:88431]
ENSSSCG00000025281	ARL6IP1	3:26768803	+	3423.76	2,21,0	185,324,189	69,0,92	154,124,94	0.0	0.0	0.011,0.061,0.0	0.309,0.0,0.495	-0.244	C>T	downstream_gene_variant	ADP ribosylation factor like GTPase 6 interacting protein 1 [Source:NCBI gene (formerly Entrezgene);Acc:100625874]
ENSSSCG00000025281	ARL6IP1	3:26768803	+	3423.76	2,21,0	185,324,189	69,0,92	154,124,94	0.0	0.0	0.011,0.061,0.0	0.309,0.0,0.495	-0.244	C>T	3_prime_UTR_variant	ADP ribosylation factor like GTPase 6 interacting protein 1 [Source:NCBI gene (formerly Entrezgene);Acc:100625874]
ENSSSCG00000026962	A4GALT	5:6104901	+	1153.76	1,9,0	99,162,188	31,0,34	140,222,42	6.46644e+09	0.000685822973085	0.01,0.053,0.0	0.181,0.0,0.447	-0.189	A>G	3_prime_UTR_variant	alpha 1,4-galactosyltransferase [Source:VGNC Symbol;Acc:VGNC:103211]
ENSSSCG00000028814	SOD3	8:18801502	+	2884.54	437,0,510	1233,741,756	30,11,19	80,167,1205	0.0	0.0	0.262,0.0,0.403	0.273,0.062,0.016	0.105	A>G	3_prime_UTR_variant	superoxide dismutase 3 [Source:VGNC Symbol;Acc:VGNC:93335]
ENSSSCG00000028814	SOD3	8:18801940	+	9270	653,160,906	1230,967,568	58,72,38	87,190,1694	0.0	0.0	0.347,0.142,0.615	0.4,0.275,0.022	0.136	A>G	3_prime_UTR_variant	superoxide dismutase 3 [Source:VGNC Symbol;Acc:VGNC:93335]
ENSSSCG00000031380	MARCKSL1	6:88787719	-	8388	135,250,248	317,313,362	148,266,9	628,254,525	4707.57	15.39	0.299,0.444,0.407	0.191,0.512,0.017	0.143	C>T	splice_donor_variant	MARCKS like 1 [Source:VGNC Symbol;Acc:VGNC:98498]
ENSSSCG00000031572	MFF	15:128768483	+	2149.03	8,0,12	52,88,69	1,20,65	50,16,31	49.96	0.0217059	0.133,0.0,0.148	0.02,0.556,0.677	-0.324	C>T	upstream_gene_variant	mitochondrial fission factor [Source:VGNC Symbol;Acc:VGNC:103985]
ENSSSCG00000031572	MFF	15:128768483	+	2149.03	8,0,12	52,88,69	1,20,65	50,16,31	49.96	0.0217059	0.133,0.0,0.148	0.02,0.556,0.677	-0.324	C>T	5_prime_UTR_variant	mitochondrial fission factor [Source:VGNC Symbol;Acc:VGNC:103985]
ENSSSCG00000031871	ENTPD4	14:7571608	-	1800	14,11,2	25,65,48	24,14,20	24,23,14	7.51855e+08	12054.4	0.359,0.145,0.04	0.5,0.378,0.588	-0.308	A>G	splice_region_variant,splice_polypyrimidine_tract_variant,intron_variant	ectonucleoside triphosphate diphosphohydrolase 4 [Source:VGNC Symbol;Acc:VGNC:107386]
ENSSSCG00000031918	CYC1	4:606929	-	3361.54	9,220,0	1198,2135,1660	434,0,295	1357,1448,472	0.0	0.0	0.007,0.093,0.0	0.242,0.0,0.385	-0.175	C>T	synonymous_variant	cytochrome c1 [Source:VGNC Symbol;Acc:VGNC:87126]
ENSSSCG00000032010	RNH1	2:283636	-	3477.54	4,76,3	414,528,464	108,0,186	400,354,294	0.0	0.0	0.01,0.126,0.006	0.213,0.0,0.388	-0.153	C>T	missense_variant	ribonuclease/angiogenin inhibitor 1 [Source:VGNC Symbol;Acc:VGNC:100852]
ENSSSCG00000032060	CMC2	6:7255239	+	2785.54	0,63,50	69,70,57	25,4,1	65,60,58	4.81813e+10	6.58261e+06	0.0,0.474,0.467	0.278,0.063,0.017	0.195	A>G	5_prime_UTR_variant
ENSSSCG00000032060	CMC2	6:7255239	+	2785.54	0,63,50	69,70,57	25,4,1	65,60,58	4.81813e+10	6.58261e+06	0.0,0.474,0.467	0.278,0.063,0.017	0.195	A>G	synonymous_variant
ENSSSCG00000032590		14:56547783	+	7132.03	120,153,160	254,190,248	71,13,2	297,212,182	0.0	0.0	0.321,0.446,0.392	0.193,0.058,0.011	0.299	A>G	upstream_gene_variant
ENSSSCG00000032626		3:4847395	+	9191.54	16,130,0	197,107,270	237,0,73	112,229,83	18334.2	6.22815	0.075,0.549,0.0	0.679,0.0,0.468	-0.174	A>G	synonymous_variant
ENSSSCG00000032626		3:4847877	+	1937.51	1,19,0	107,105,65	78,0,5	71,55,57	874899	2180.92	0.009,0.153,0.0	0.523,0.0,0.081	-0.147	C>T	3_prime_UTR_variant
ENSSSCG00000033608	LOXL2	14:7436458	-	3351.15	3,0,1	1076,819,1004	1,0,507	549,386,489	0.0	0.0	0.003,0.0,0.001	0.002,0.0,0.509	-0.169	A>G	3_prime_UTR_variant	lysyl oxidase like 2 [Source:VGNC Symbol;Acc:VGNC:89781]
ENSSSCG00000034086	ATP5F1C	10:63592217	-	2291.15	0,0,1	945,1678,1211	1,2,392	1358,1010,498	0.0	0.0	0.0,0.0,0.001	0.001,0.002,0.44	-0.147	C>T	synonymous_variant	ATP synthase F1 subunit gamma [Source:VGNC Symbol;Acc:VGNC:96463]
ENSSSCG00000034815	U2AF2	6:59789228	+	5901.54	215,251,0	426,456,726	212,0,10	385,510,711	9.12835e+09	0.000117867283853	0.335,0.355,0.0	0.355,0.0,0.014	0.107	C>T	3_prime_UTR_variant	U2 small nuclear RNA auxiliary factor 2 [Source:VGNC Symbol;Acc:VGNC:94623]
ENSSSCG00000036060	RRAD	6:27604751	-	4179.54	155,0,36	189,43,66	1,49,3	149,86,122	2097.21	0.787452	0.451,0.0,0.353	0.007,0.363,0.024	0.137	C>T	synonymous_variant	RRAD, Ras related glycolysis inhibitor and calcium channel regulator [Source:VGNC Symbol;Acc:VGNC:92454]
ENSSSCG00000036328	DRG2	12:60603158	-	1578.26	29,13,17	32,17,28	3,14,0	25,15,61	2.03542e+10	0.000243116523356	0.475,0.433,0.378	0.107,0.483,0.0	0.232	C>T	upstream_gene_variant	developmentally regulated GTP binding protein 2 [Source:VGNC Symbol;Acc:VGNC:87449]
ENSSSCG00000036328	DRG2	12:60602653	-	1486	23,16,17	27,26,31	12,7,0	31,16,76	3.06274e+10	0.000351282442912	0.46,0.381,0.354	0.279,0.304,0.0	0.204	A>G	upstream_gene_variant	developmentally regulated GTP binding protein 2 [Source:VGNC Symbol;Acc:VGNC:87449]
ENSSSCG00000036328	DRG2	12:60602421	-	1211	15,16,14	26,14,17	10,8,0	28,12,82	4.81938e+08	65837.5	0.366,0.533,0.452	0.263,0.4,0.0	0.229	A>G	upstream_gene_variant	developmentally regulated GTP binding protein 2 [Source:VGNC Symbol;Acc:VGNC:87449]
ENSSSCG00000036560	PAWR	5:101796744	+	4674	49,76,65	84,160,48	19,27,0	173,87,98	0.888178	0.00410919	0.368,0.322,0.575	0.099,0.237,0.0	0.31	A>G	3_prime_UTR_variant	pro-apoptotic WT1 regulator [Source:VGNC Symbol;Acc:VGNC:91191]
ENSSSCG00000036560	PAWR	5:101796744	+	4674	49,76,65	84,160,48	19,27,0	173,87,98	0.888178	0.00410919	0.368,0.322,0.575	0.099,0.237,0.0	0.31	A>G	intron_variant	pro-apoptotic WT1 regulator [Source:VGNC Symbol;Acc:VGNC:91191]
ENSSSCG00000036702	ACTN1	7:92586253	-	4339	3,48,67	385,360,230	37,58,423	340,282,368	0.0	0.0	0.008,0.118,0.226	0.098,0.171,0.535	-0.151	A>G	synonymous_variant	actinin alpha 1 [Source:NCBI gene (formerly Entrezgene);Acc:100513412]
ENSSSCG00000036741	PITX1	2:137200699	-	4681.11	81,0,103	58,133,125	8,2,4	23,15,183	1.11022	5.47754e-06	0.583,0.0,0.452	0.258,0.118,0.021	0.212	C>T	3_prime_UTR_variant	paired like homeodomain 1 [Source:VGNC Symbol;Acc:VGNC:100326]
ENSSSCG00000036741	PITX1	2:137200724	-	5087.07	81,0,111	39,103,102	8,2,3	17,11,150	0.0	0.0	0.675,0.0,0.521	0.32,0.154,0.02	0.234	C>T	3_prime_UTR_variant	paired like homeodomain 1 [Source:VGNC Symbol;Acc:VGNC:100326]
ENSSSCG00000036835	OSBPL2	17:61677232	+	1658.54	3,17,0	77,99,60	33,0,41	67,39,39	5.64435e+06	12627.1	0.037,0.147,0.0	0.33,0.0,0.512	-0.219	A>G	intron_variant	oxysterol binding protein like 2 [Source:VGNC Symbol;Acc:VGNC:95653]
ENSSSCG00000036835	OSBPL2	17:61677232	+	1658.54	3,17,0	77,99,60	33,0,41	67,39,39	5.64435e+06	12627.1	0.037,0.147,0.0	0.33,0.0,0.512	-0.219	A>G	synonymous_variant	oxysterol binding protein like 2 [Source:VGNC Symbol;Acc:VGNC:95653]
ENSSSCG00000036835	OSBPL2	17:61682850	+	1540.54	1,17,0	56,86,63	24,0,36	73,55,29	4.22292e+09	0.000468240573912	0.018,0.165,0.0	0.247,0.0,0.554	-0.206	C>T	3_prime_UTR_variant	oxysterol binding protein like 2 [Source:VGNC Symbol;Acc:VGNC:95653]
ENSSSCG00000036835	OSBPL2	17:61682850	+	1540.54	1,17,0	56,86,63	24,0,36	73,55,29	4.22292e+09	0.000468240573912	0.018,0.165,0.0	0.247,0.0,0.554	-0.206	C>T	downstream_gene_variant	oxysterol binding protein like 2 [Source:VGNC Symbol;Acc:VGNC:95653]
ENSSSCG00000036835	OSBPL2	17:61682862	+	1487.54	1,19,0	58,89,66	25,0,37	76,54,29	4.51064e+11	0.000496404546652	0.017,0.176,0.0	0.248,0.0,0.561	-0.205	A>G	downstream_gene_variant	oxysterol binding protein like 2 [Source:VGNC Symbol;Acc:VGNC:95653]
ENSSSCG00000036835	OSBPL2	17:61682862	+	1487.54	1,19,0	58,89,66	25,0,37	76,54,29	4.51064e+11	0.000496404546652	0.017,0.176,0.0	0.248,0.0,0.561	-0.205	A>G	3_prime_UTR_variant	oxysterol binding protein like 2 [Source:VGNC Symbol;Acc:VGNC:95653]
ENSSSCG00000037336	GID4	12:60603158	-	1578.26	29,13,17	32,17,28	3,14,0	25,15,61	2.03542e+10	0.000243116523356	0.475,0.433,0.378	0.107,0.483,0.0	0.232	C>T	3_prime_UTR_variant	GID complex subunit 4 homolog [Source:VGNC Symbol;Acc:VGNC:98996]
ENSSSCG00000037336	GID4	12:60602421	-	1211	15,16,14	26,14,17	10,8,0	28,12,82	4.81938e+08	65837.5	0.366,0.533,0.452	0.263,0.4,0.0	0.229	A>G	3_prime_UTR_variant	GID complex subunit 4 homolog [Source:VGNC Symbol;Acc:VGNC:98996]
ENSSSCG00000037336	GID4	12:60602653	-	1486	23,16,17	27,26,31	12,7,0	31,16,76	3.06274e+10	0.000351282442912	0.46,0.381,0.354	0.279,0.304,0.0	0.204	A>G	3_prime_UTR_variant	GID complex subunit 4 homolog [Source:VGNC Symbol;Acc:VGNC:98996]
ENSSSCG00000037427	PTDSS2	2:283636	-	3477.54	4,76,3	414,528,464	108,0,186	400,354,294	0.0	0.0	0.01,0.126,0.006	0.213,0.0,0.388	-0.153	C>T	downstream_gene_variant	phosphatidylserine synthase 2 [Source:VGNC Symbol;Acc:VGNC:91946]
ENSSSCG00000037686	TBL3	3:39990040	-	3745.54	6,55,0	149,81,191	71,0,51	64,94,69	3.7308e+06	8539.66	0.039,0.404,0.0	0.526,0.0,0.425	-0.169	A>G	missense_variant	transducin beta like 3 [Source:VGNC Symbol;Acc:VGNC:93790]
ENSSSCG00000037832	PMP22	12:58680886	-	6119	81,98,72	156,180,191	39,37,5	155,101,275	3.11896e+06	82.6322	0.342,0.353,0.274	0.201,0.268,0.018	0.16	C>T	3_prime_UTR_variant	peripheral myelin protein 22 [Source:VGNC Symbol;Acc:VGNC:91590]
ENSSSCG00000037832	PMP22	12:58680886	-	6119	81,98,72	156,180,191	39,37,5	155,101,275	3.11896e+06	82.6322	0.342,0.353,0.274	0.201,0.268,0.018	0.16	C>T	downstream_gene_variant	peripheral myelin protein 22 [Source:VGNC Symbol;Acc:VGNC:91590]
ENSSSCG00000038094	GPX7	6:159593706	-	2341.07	48,30,21	31,57,62	6,0,3	21,9,125	3728.13	1.36533	0.608,0.345,0.253	0.222,0.0,0.023	0.32	C>T	synonymous_variant	glutathione peroxidase 7 [Source:VGNC Symbol;Acc:VGNC:97069]
ENSSSCG00000038132	IRF2BP2	14:56547783	+	7132.03	120,153,160	254,190,248	71,13,2	297,212,182	0.0	0.0	0.321,0.446,0.392	0.193,0.058,0.011	0.299	A>G	synonymous_variant	interferon regulatory factor 2 binding protein 2 [Source:VGNC Symbol;Acc:VGNC:89205]
ENSSSCG00000038144	MYH10	12:53660462	-	1244.99	1,6,0	175,206,156	10,0,62	102,62,123	2458.03	0.916011	0.006,0.028,0.0	0.089,0.0,0.335	-0.13	C>T	synonymous_variant
ENSSSCG00000038384	COX4I2	17:35343717	+	694.55	0,0,6	64,74,52	1,18,19	18,10,78	4.04302e+09	67894.3	0.0,0.0,0.103	0.053,0.643,0.196	-0.263	C>T	synonymous_variant	cytochrome c oxidase subunit 4I2 [Source:VGNC Symbol;Acc:VGNC:95794]
ENSSSCG00000038506	CD46	9:135070799	-	1830.55	4,13,0	51,110,75	54,0,31	35,74,83	6.20226e+07	13787.9	0.073,0.106,0.0	0.607,0.0,0.272	-0.233	C>T	missense_variant	CD46 molecule, complement regulatory protein [Source:NCBI gene (formerly Entrezgene);Acc:396922]
ENSSSCG00000038594	SDC4	17:47650157	-	4158.15	2,1,0	955,670,794	2,0,354	591,399,189	0.0	0.0	0.002,0.001,0.0	0.003,0.0,0.652	-0.217	C>T	3_prime_UTR_variant	syndecan 4 [Source:VGNC Symbol;Acc:VGNC:95487]
ENSSSCG00000038594	SDC4	17:47650157	-	4158.15	2,1,0	955,670,794	2,0,354	591,399,189	0.0	0.0	0.002,0.001,0.0	0.003,0.0,0.652	-0.217	C>T	synonymous_variant	syndecan 4 [Source:VGNC Symbol;Acc:VGNC:95487]
ENSSSCG00000038646	ENAH	10:13448428	-	3744.54	58,0,108	220,181,158	3,43,0	158,130,250	2.94174e+08	505488	0.209,0.0,0.406	0.019,0.249,0.0	0.116	A>G	3_prime_UTR_variant	ENAH actin regulator [Source:HGNC Symbol;Acc:HGNC:18271]
ENSSSCG00000038718	ADRM1	17:61700638	-	7134.03	110,305,1	203,201,259	158,0,31	336,259,110	149181	3605.14	0.351,0.603,0.004	0.32,0.0,0.22	0.139	C>T	downstream_gene_variant	ADRM1 26S proteasome ubiquitin receptor [Source:HGNC Symbol;Acc:HGNC:15759]
ENSSSCG00000038718	ADRM1	17:61700688	-	5663.03	87,283,0	216,234,271	163,0,24	365,300,122	4.97519e+08	822460	0.287,0.547,0.0	0.309,0.0,0.164	0.12	C>T	downstream_gene_variant	ADRM1 26S proteasome ubiquitin receptor [Source:HGNC Symbol;Acc:HGNC:15759]
ENSSSCG00000039216	CENPN	6:7255239	+	2785.54	0,63,50	69,70,57	25,4,1	65,60,58	4.81813e+10	6.58261e+06	0.0,0.474,0.467	0.278,0.063,0.017	0.195	A>G	upstream_gene_variant	centromere protein N [Source:VGNC Symbol;Acc:VGNC:86554]
ENSSSCG00000039659		2:13395801	+	5850.03	32,68,1	105,156,160	95,1,62	49,125,63	2.14459e+09	377611	0.234,0.304,0.006	0.66,0.008,0.496	-0.207	C>T	synonymous_variant	translocase of inner mitochondrial membrane 10 [Source:HGNC Symbol;Acc:HGNC:11814]
ENSSSCG00000039670	EPN1	6:59789228	+	5901.54	215,251,0	426,456,726	212,0,10	385,510,711	9.12835e+09	0.000117867283853	0.335,0.355,0.0	0.355,0.0,0.014	0.107	C>T	upstream_gene_variant	epsin 1 [Source:VGNC Symbol;Acc:VGNC:87742]
ENSSSCG00000039719		3:4635018	-	852.15	1,42,0	53,58,50	3,1,0	53,55,54	1.28165e+11	0.000160082436551	0.019,0.42,0.0	0.054,0.018,0.0	0.122	C>T	synonymous_variant	zinc finger DHHC-type palmitoyltransferase 4 [Source:HGNC Symbol;Acc:HGNC:18471]
ENSSSCG00000039745	HMOX1	AEMK02000361.1:1963258	+	4684.76	12,147,0	939,2126,683	556,0,1225	1732,632,713	0.0	0.0	0.013,0.065,0.0	0.243,0.0,0.632	-0.266	C>T	downstream_gene_variant	heme oxygenase 1 [Source:VGNC Symbol;Acc:VGNC:98036]
ENSSSCG00000039745	HMOX1	AEMK02000361.1:1963266	+	4101.76	12,154,0	979,2231,716	562,0,1265	1813,649,754	0.0	0.0	0.012,0.065,0.0	0.237,0.0,0.627	-0.262	C>T	downstream_gene_variant	heme oxygenase 1 [Source:VGNC Symbol;Acc:VGNC:98036]
ENSSSCG00000039745	HMOX1	AEMK02000361.1:1963258	+	4684.76	12,147,0	939,2126,683	556,0,1225	1732,632,713	0.0	0.0	0.013,0.065,0.0	0.243,0.0,0.632	-0.266	C>T	3_prime_UTR_variant	heme oxygenase 1 [Source:VGNC Symbol;Acc:VGNC:98036]
ENSSSCG00000039745	HMOX1	AEMK02000361.1:1968357	+	1207.81	1,7,0	78,84,94	6,0,51	56,42,41	42851.4	125.696	0.013,0.077,0.0	0.097,0.0,0.554	-0.187	C>T	downstream_gene_variant	heme oxygenase 1 [Source:VGNC Symbol;Acc:VGNC:98036]
ENSSSCG00000039745	HMOX1	AEMK02000361.1:1963266	+	4101.76	12,154,0	979,2231,716	562,0,1265	1813,649,754	0.0	0.0	0.012,0.065,0.0	0.237,0.0,0.627	-0.262	C>T	3_prime_UTR_variant	heme oxygenase 1 [Source:VGNC Symbol;Acc:VGNC:98036]
ENSSSCG00000039843	IPO9	10:24122739	+	1730.54	36,0,24	32,73,28	2,14,0	37,20,114	1.08017e+11	0.000137299757673	0.529,0.0,0.462	0.051,0.412,0.0	0.176	C>T	synonymous_variant	importin 9 [Source:VGNC Symbol;Acc:VGNC:95913]
ENSSSCG00000039843	IPO9	10:24130260	+	2535.54	48,0,36	29,96,38	3,27,2	72,31,108	2.80809e+11	0.000324911795647	0.623,0.0,0.486	0.04,0.466,0.018	0.195	C>T	synonymous_variant	importin 9 [Source:VGNC Symbol;Acc:VGNC:95913]
ENSSSCG00000039894		Y:5973996	+	6233	195,59,212	355,241,282	37,18,18	125,101,944	0.0	0.0	0.355,0.197,0.429	0.228,0.151,0.019	0.194	C>T	synonymous_variant
ENSSSCG00000039894		Y:5983040	+	2461	58,16,18	26,29,27	3,9,4	11,5,106	2716.72	9.07173	0.69,0.356,0.4	0.214,0.643,0.036	0.184	A>G	3_prime_UTR_variant
ENSSSCG00000039915	R3HCC1	14:7436458	-	3351.15	3,0,1	1076,819,1004	1,0,507	549,386,489	0.0	0.0	0.003,0.0,0.001	0.002,0.0,0.509	-0.169	A>G	downstream_gene_variant
ENSSSCG00000040642	LASP1	12:23228605	-	2909.76	109,0,73	204,505,226	2,22,5	376,278,288	8154.03	25.9269	0.348,0.0,0.244	0.005,0.073,0.017	0.166	C>T	synonymous_variant	LIM and SH3 protein 1 [Source:VGNC Symbol;Acc:VGNC:89646]
ENSSSCG00000040642	LASP1	12:23228605	-	2909.76	109,0,73	204,505,226	2,22,5	376,278,288	8154.03	25.9269	0.348,0.0,0.244	0.005,0.073,0.017	0.166	C>T	missense_variant	LIM and SH3 protein 1 [Source:VGNC Symbol;Acc:VGNC:89646]
ENSSSCG00000046945		10:13448428	-	3744.54	58,0,108	220,181,158	3,43,0	158,130,250	2.94174e+08	505488	0.209,0.0,0.406	0.019,0.249,0.0	0.116	A>G	downstream_gene_variant
NA	NA	17:61713211	-	2837.60	38,75,0	49,91,73	14,0,14	166,123,100	0.888178	0.00410919	0.437,0.452,0.0	0.078,0.0,0.123	0.229	C>T	NA	NA
NA	NA	17:61714730	-	3014.35	29,70,1	22,38,19	29,2,6	51,77,64	1065.81	0.410959	0.569,0.648,0.05	0.362,0.025,0.086	0.264	C>T	NA	NA
NA	NA	17:61722790	-	1705.54	1,13,0	56,97,29	24,0,52	82,59,47	2.11268e+09	3.10486e+06	0.018,0.118,0.0	0.226,0.0,0.525	-0.205	C>T	NA	NA
NA	NA	17:61709749	-	5770.54	3,79,0	141,149,83	133,0,50	82,134,79	1.65729e+09	297776	0.021,0.346,0.0	0.619,0.0,0.388	-0.213	C>T	NA	NA
