# Supplementary material for: Effect of electromagnetic field radiation on transcriptomic profile and DNA methylation level in pig conceptuses during the peri-implantation period
Source: Sci Rep. 2025 Apr 23;15:14025. doi: 10.1038/s41598-025-98918-9 (PMC12019412; doi:10.1038/s41598-025-98918-9)
Supplement: Supplementary file 5 — Supplementary Material S4 [file 41598_2025_98918_MOESM5_ESM.xlsx]

## Sheet: gProfiler_sscrofa_13.09.2022_15
Supplementary Table S4 GO terms and KEGG and Reactome pathways enriched with the predicted RNA editing sites in ELF-EMF-treated (50 Hz, 8 mT, 2 h) conceptuses of pigs during the peri-implantation period.
source	term_name	term_id	adjusted_p_value	negative_log10_of_adjusted_p_value	term_size	query_size	intersection_size	intersections
GO:CC	cytoplasm	GO:0005737	0.00602980206358702	2.2196969439299696	8554	62	44	GABARAPL1,SLC38A2,SELENON,HDAC1,KTN1,CAMSAP1,SHARPIN,NOXO1,GFER,RGCC,MYOF,PARD3,KLC2,PTPN12,ACSL3,OSBPL3,S100A6,MARK3,EGFR,GGA1,ARL6IP1,A4GALT,MARCKSL1,MFF,ENTPD4,CYC1,RNH1,CMC2,LOXL2,ATP5F1C,DRG2,PAWR,ACTN1,PITX1,OSBPL2,PTDSS2,COX4I2,CD46,ENAH,ADRM1,EPN1,HMOX1,IPO9,LASP1
GO:CC	organelle membrane	GO:0031090	0.014877852951595973	1.8274597380477229	2064	62	18	GABARAPL1,SELENON,KTN1,MYOF,OSBPL3,EGFR,MCM5,GGA1,ARL6IP1,A4GALT,MFF,ENTPD4,CYC1,ATP5F1C,PTDSS2,COX4I2,CD46,EPN1
KEGG	Huntington disease	KEGG:05016	0.0008273919615824518	3.082288702750807	283	32	8	HDAC1,KLC2,DCTN4,CYC1,ATP5F1C,GPX7,COX4I2,ADRM1
KEGG	Amyotrophic lateral sclerosis	KEGG:05014	0.0028055811211963183	2.5519771694917694	335	32	8	KLC2,NRG2,DCTN4,CYC1,ATP5F1C,GPX7,COX4I2,ADRM1
REAC	EGFR downregulation	REAC:R-SSC-182971	0.033511423492080646	1.474807123891817	27	31	3	PTPN12,EGFR,EPN1
