# Supplementary material for: Effect of electromagnetic field radiation on transcriptomic profile and DNA methylation level in pig conceptuses during the peri-implantation period
Source: Sci Rep. 2025 Apr 23;15:14025. doi: 10.1038/s41598-025-98918-9 (PMC12019412; doi:10.1038/s41598-025-98918-9)
Supplement: Supplementary file 6 — Supplementary Material S5 [file 41598_2025_98918_MOESM6_ESM.xlsx]

## Sheet: SE
gene ID	gene name	p-value	FDR	IncLevel1	IncLevel2	IncLevelDifference	chromosome	exonStart_0base	exonEnd	upstreamES	upstreamEE	downstreamES	downstreamEE	ID event
ENSSSCG00000002955	CATSPERG	2.98207906146e-07	0.000341162016382295	0.466,0.225,0.368	1.0,1.0,1.0	0.647	6	47281938	47282031	47280797	47280887	47282131	47282231	853
ENSSSCG00000012295	MAGIX	4.29796893309e-06	0.00195882554838341	0.604,0.613,0.37	0.76,1.0,1.0	0.391	X	43209167	43209404	43209008	43209091	43209510	43209682	29113
ENSSSCG00000012660	SLC25A14	1.11371762701e-06	0.000843686253174683	0.788,0.807,0.383	1.0,1.0,1.0	0.341	X	106836289	106836437	106834657	106834751	106839694	106839789	5955
ENSSSCG00000012660	SLC25A14	4.23774509206e-06	0.00195882554838341	0.583,0.482,1.0	1.0,1.0,1.0	0.312	X	106836289	106836437	106834657	106834751	106845821	106845917	5956
ENSSSCG00000022738	NA	1.69415662807e-05	0.00500989646002002	0.482,0.31,0.119	1.0,0.403,1.0	0.497	2	68389517	68389579	68387778	68387898	68389821	68389900	730
GID.1036	MYEF2	1.45786132912e-05	0.00456789929871318	0.554,0.71,0.924	1.0,1.0,0.955	0.256	1	123626357	123626566	123623833	123623932	123626645	123626697	27016
GID.1099	STRC	2.45437249838e-05	0.00622566576987267	0.036,0.074,0.0	0.484,0.36,0.22	0.318	1	127822138	127822238	127821772	127821951	127822554	127822611	25261
GID.11534	NA	3.52892968833e-05	0.00800675664710603	1.0,1.0,1.0	0.784,1.0,0.889	-0.109	18	5270742	5270879	5268070	5269190	5271863	5271994	44849
GID.11565	NA	1.18252383774e-07	0.000223450929271849	0.3,0.631,0.843	1.0,1.0,1.0	0.409	18	6480884	6480996	6475476	6475823	6482475	6485055	45878
GID.11565	NA	1.8577251959e-09	1.07842818713252e-05	0.376,0.525,0.715	1.0,1.0,1.0	0.461	18	6481613	6481741	6475476	6475823	6482475	6485055	45881
GID.11904	ANLN	3.66154370115e-05	0.00808105577949081	1.0,0.963,1.0	0.814,0.801,0.847	-0.167	18	37699045	37699220	37693137	37693523	37702048	37702202	38442
GID.12230	NA	3.61359561832e-05	0.00800675664710603	0.864,1.0,0.694	1.0,1.0,1.0	0.147	2	2037286	2037384	2034557	2034828	2047361	2047480	21959
GID.12230	NA	1.68236376706e-05	0.00500989646002002	0.828,1.0,0.596	1.0,1.0,1.0	0.192	2	2038823	2038956	2034557	2034828	2047361	2047480	21962
GID.12285	UNC93B1	7.67966885551e-06	0.00294867723768616	0.948,1.0,1.0	0.917,0.696,0.83	-0.168	2	4902675	4902837	4899416	4899570	4903058	4903191	13874
GID.12590	NA	3.18141865485e-06	0.00162849179728968	1.0,0.944,1.0	0.781,0.788,0.858	-0.172	2	12505294	12505373	12501211	12501311	12505805	12505856	56973
GID.12653	AMBRA1	2.17349339939e-05	0.00574787142227571	0.807,1.0,1.0	0.193,1.0,0.374	-0.413	2	16002949	16003036	15972992	15974446	16020375	16020456	59697
GID.12722	CD44	7.41560636297e-06	0.00290702140905855	0.65,1.0,0.924	1.0,1.0,0.982	0.136	2	25827686	25827812	25815197	25815404	25835942	25836173	48108
GID.1287	ATP9B	8.48180765178e-07	0.000754719322767434	0.673,0.71,0.748	0.954,1.0,0.943	0.255	1	146180940	146180999	146174105	146174157	146194239	146194348	23543
GID.13040	NA	3.09888056048e-05	0.0072990355655205	0.815,0.898,0.804	0.946,0.978,0.958	0.122	2	59343628	59343753	59339690	59339965	59351193	59351668	10020
GID.13040	NA	2.87202498397e-05	0.00696874324481545	0.817,0.883,0.847	0.943,0.982,0.957	0.112	2	59349586	59349683	59339690	59339965	59351193	59351668	10021
GID.13107	NA	3.84114071339e-05	0.00831330090135212	1.0,0.958,1.0	0.836,0.577,1.0	-0.182	2	60458607	60458655	60458119	60458256	60459147	60459271	49082
GID.13127	NA	2.85329999627e-07	0.000333229773314383	1.0,1.0,1.0	0.704,0.372,0.704	-0.407	2	62230063	62230097	62221563	62222334	62231963	62232051	49146
GID.13211	NA	7.80882937124e-06	0.00296605141239482	0.671,0.404,0.0	1.0,0.576,1.0	0.5	2	66731847	66731908	66718076	66718490	66733701	66734779	49489
GID.1331	SERPINB2	4.46654488029e-06	0.00200807848088901	0.962,0.963,0.965	0.736,0.899,0.949	-0.102	1	157882388	157882565	157879070	157879190	157886381	157886753	23372
GID.13349	NA	4.907866573e-05	0.00968750649117021	1.0,1.0,1.0	0.881,0.949,0.848	-0.107	2	71582938	71583057	71582595	71582752	71583224	71583407	49890
GID.1375	CLPX	4.89424398477e-05	0.00968750649117021	0.63,0.587,0.653	0.802,0.81,0.879	0.207	1	163196058	163196100	163189807	163189984	163197824	163197984	56780
GID.13878	C5orf30	4.03356663643e-05	0.00859747827015182	0.419,0.531,0.59	1.0,0.419,1.0	0.293	2	108747793	108747843	108733351	108733543	108750531	108753011	20780
GID.14151	NA	2.41308374633e-05	0.00618708647097695	0.339,1.0,1.0	0.506,0.506,0.277	-0.35	2	141186264	141186387	141185525	141185589	141210066	141211157	51991
GID.14190	NA	8.45211531331e-06	0.00308732444364506	0.913,0.855,1.0	0.677,0.722,0.615	-0.251	2	142137781	142137854	142132192	142136962	142139272	142139341	52104
GID.14229	PRELID2	2.68743198121e-05	0.00672553848226206	1.0,0.852,0.609	1.0,1.0,1.0	0.18	2	147146890	147146996	147109580	147113699	147191438	147191614	28235
GID.14269	NA	3.84517668752e-05	0.00831330090135212	0.68,0.791,0.654	0.448,0.14,0.129	-0.469	2	150386685	150386715	150385179	150385335	150387196	150387326	52288
GID.14425	ZNF789	1.51077966837e-06	0.00103282056889616	0.93,1.0,1.0	0.788,0.443,0.782	-0.306	3	6473639	6473753	6469698	6472583	6476316	6476443	31806
GID.14453	PDXDC1	2.99734739115e-05	0.00718056837833704	0.714,0.754,0.854	1.0,1.0,1.0	0.226	3	7520165	7520268	7518833	7519057	7520477	7520679	52659
GID.14505	NA	2.49787150259e-05	0.0063074630942428	1.0,1.0,1.0	0.333,0.0,0.6	-0.689	3	8596812	8596941	8595021	8595200	8599979	8600041	41881
GID.14811	POLR3E	1.27938700354e-05	0.00412183199106008	1.0,1.0,1.0	1.0,0.877,0.575	-0.183	3	23865150	23865220	23864763	23864813	23867537	23867620	44208
GID.14811	POLR3E	9.07317077747e-06	0.00321913802179376	1.0,1.0,1.0	1.0,0.926,0.768	-0.102	3	23865150	23865258	23864763	23864813	23867537	23867620	44209
GID.14958	UBN1	1.15841010206e-06	0.000859559118437697	0.666,0.696,1.0	1.0,1.0,1.0	0.213	3	37529079	37529209	37528786	37528905	37538295	37538734	52496
GID.14958	UBN1	1.18340898958e-06	0.000861552482310073	0.632,0.587,1.0	1.0,1.0,1.0	0.26	3	37530612	37530683	37528786	37528905	37538295	37538734	52497
GID.14980	ADCY9	2.6537291149e-06	0.00144429851187441	1.0,1.0,1.0	0.602,1.0,0.361	-0.346	3	38262251	38262442	38174627	38175741	38275929	38276034	41015
GID.14980	ADCY9	2.81808070068e-06	0.00147641091512822	0.625,0.87,0.714	1.0,1.0,1.0	0.264	3	38281612	38281715	38276824	38277042	38284098	38284307	41016
GID.15210	NA	2.665389498e-08	6.45544365178136e-05	0.286,0.024,0.293	0.017,0.0,0.0	-0.195	3	43069088	43069395	43068055	43068219	43072248	43072523	54307
GID.15214	IL1A	3.73838357618e-05	0.00818618384818353	1.0,1.0,1.0	1.0,0.521,0.873	-0.202	3	43720975	43721024	43719106	43719161	43722377	43722600	23278
GID.15271	MRPS5	8.0251154011e-07	0.000737494949434203	0.054,0.292,0.034	0.051,0.0,0.0	-0.11	3	46139542	46139610	46137571	46137764	46142070	46142151	38566
GID.15415	NA	2.41708933095e-05	0.00618708647097695	0.775,0.541,0.905	1.0,0.845,1.0	0.208	3	59168117	59168165	59167482	59167519	59168506	59168593	12809
GID.15534	NA	1.9014848139e-05	0.00530315600485603	1.0,1.0,0.543	0.416,0.129,0.588	-0.47	3	71506384	71506472	71504773	71504852	71510770	71510869	34009
GID.15534	NA	1.6199358334e-05	0.00493534581243137	1.0,1.0,0.516	0.242,0.286,0.096	-0.631	3	71508127	71508240	71504773	71504852	71510770	71510869	34015
GID.15534	NA	2.42965322551e-05	0.00619097729616544	1.0,1.0,1.0	0.361,1.0,0.498	-0.38	3	71510770	71510869	71506384	71506472	71512893	71512955	34024
GID.15566	AAK1	3.51344800731e-06	0.00172769182801565	0.277,0.125,0.851	0.0,0.0,0.0	-0.418	3	72936213	72936309	72929850	72929955	72950786	72950888	20684
GID.16158	NA	1.29516929624e-05	0.00414883430906411	0.339,0.845,0.695	1.0,0.879,1.0	0.333	4	310875	311029	306674	307654	319702	319911	17854
GID.16184	MROH1	1.22831771625e-05	0.00400331596148503	0.94,0.962,1.0	0.901,0.767,0.839	-0.132	4	516063	516218	513458	513624	520019	520172	56042
GID.16277	NA	2.47745285731e-07	0.000301915331032791	0.565,0.586,1.0	1.0,1.0,1.0	0.283	4	10584927	10585195	10520097	10520150	10609730	10609813	56219
GID.16886	UAP1	7.21302265805e-07	0.000697360648331928	0.937,0.934,0.945	0.853,0.811,0.796	-0.119	4	87961820	87961887	87955937	87960633	87967514	87967703	20023
GID.16951	DCAF8	2.88406370687e-05	0.00696874324481545	1.0,0.849,1.0	0.606,0.434,0.434	-0.458	4	90219047	90219170	90216105	90216178	90235722	90236393	57558
GID.17019	NA	1.87718559586e-08	5.26156350663599e-05	0.939,0.979,1.0	0.71,0.654,0.919	-0.212	4	93978522	93978674	93976430	93976587	93979180	93979398	57694
GID.17055	NA	1.7133254646e-05	0.00500989646002002	0.915,0.985,0.957	0.779,0.721,0.893	-0.155	4	94824252	94824323	94819865	94820026	94824912	94824976	63841
GID.17190	NA	3.46516993399e-06	0.00171903093946559	0.772,0.772,0.609	1.0,1.0,1.0	0.282	4	98807156	98807255	98803702	98806433	98809462	98809578	58040
GID.17190	NA	3.96207584608e-06	0.00189834228871413	0.817,0.796,0.358	1.0,1.0,1.0	0.343	4	98807156	98807258	98804485	98806433	98809462	98809573	58041
GID.17338	PHTF1	3.72079875909e-05	0.00817962889557126	0.746,0.541,1.0	1.0,1.0,1.0	0.238	4	106871907	106872063	106859759	106859846	106873698	106873794	55216
GID.17342	LRIG2	4.14856368225e-06	0.00195428725125689	1.0,1.0,1.0	0.536,0.72,0.72	-0.341	4	107373998	107374070	107373792	107373861	107375296	107375377	44470
GID.174	NA	3.78995191896e-08	8.49828498692239e-05	1.0,1.0,1.0	0.676,0.537,0.505	-0.427	1	16584463	16584612	16558807	16560305	16610869	16611726	25470
GID.17421	GPSM2	4.39129761891e-05	0.00915120304538501	0.617,0.277,0.511	1.0,0.801,0.868	0.421	4	111151355	111151658	111141102	111141324	111165613	111165886	15642
GID.17429	FAM102B	1.72865599046e-06	0.00112537285868299	0.875,0.785,0.709	1.0,1.0,0.973	0.201	4	111424575	111424605	111419110	111419227	111432885	111433006	58415
GID.17455	NA	2.43689301105e-06	0.00137987220619637	0.62,0.129,0.29	0.0,0.0,0.0	-0.346	4	115187249	115187278	115180015	115180229	115187932	115188012	47609
GID.17482	FRRS1	3.39488929413e-06	0.00169920271473517	0.937,0.693,0.916	1.0,1.0,1.0	0.151	4	118355356	118355470	118347715	118347863	118358053	118358166	17121
GID.17541	DIPK1A	1.7151001205e-05	0.00500989646002002	0.623,1.0,0.815	1.0,1.0,1.0	0.187	4	124319917	124320052	124230187	124230278	124347911	124348019	58508
GID.17757	XPNPEP3	1.16760336791e-05	0.00389604223799398	1.0,1.0,0.851	0.309,0.668,0.611	-0.421	5	7550834	7550897	7544821	7544907	7555319	7555522	58933
GID.17954	SMARCD1	2.78945589871e-06	0.00147520112047062	0.964,1.0,1.0	0.68,0.907,0.86	-0.172	5	15994813	15994936	15994210	15994333	15997429	15997531	59212
GID.17954	SMARCD1	1.00540418133e-05	0.00347907083932081	0.968,1.0,1.0	0.763,0.942,0.884	-0.126	5	15996019	15996136	15994210	15994333	15997429	15997531	59213
GID.18071	NA	2.79616460495e-05	0.00687488576422312	0.982,0.981,0.956	0.728,0.924,0.938	-0.11	5	19650023	19650124	19648454	19648581	19658665	19658710	23229
GID.18341	NA	3.15308887953e-05	0.00733426790077563	0.518,0.794,0.94	0.937,0.973,1.0	0.219	5	38780958	38781046	38759178	38759316	38794532	38794819	54051
GID.18685	NA	7.54485886956e-06	0.00293025809693413	1.0,1.0,1.0	0.602,1.0,0.476	-0.307	5	68125210	68125294	68120327	68121745	68127125	68127199	60633
GID.18748	IRAK4	5.6813198267e-06	0.00235913649514925	1.0,0.641,0.8	1.0,1.0,1.0	0.186	5	74843771	74843916	74842174	74842344	74844673	74844856	60677
GID.18821	NFYB	7.11465701297e-06	0.00282301878601801	0.936,0.825,0.878	0.957,1.0,1.0	0.106	5	80336473	80336559	80333766	80333932	80343419	80343513	60172
GID.19431	SLC12A4	3.44530820651e-07	0.000386274174881075	0.731,0.906,0.784	1.0,1.0,1.0	0.193	6	28552110	28552417	28551802	28552027	28552494	28552651	35977
GID.19431	SLC12A4	1.70438857527e-06	0.00112405429120571	0.747,0.891,0.774	1.0,1.0,1.0	0.196	6	28552301	28552417	28551802	28552027	28552494	28552651	35979
GID.19431	SLC12A4	1.08940757215e-06	0.000836575475062804	0.737,1.0,1.0	0.412,0.0,0.412	-0.638	6	28565069	28565124	28561356	28561598	28569463	28569595	35989
GID.19441	NA	2.71012301926e-05	0.00675218116505232	0.935,0.892,0.919	0.793,0.797,0.78	-0.125	6	28828609	28828709	28827982	28828081	28830913	28833324	46263
GID.19644	NA	5.30002585486e-07	0.000550201572910633	0.544,0.166,0.374	1.0,1.0,0.807	0.574	6	46059244	46059331	46042621	46051525	46059760	46059884	62064
GID.19730	C19orf54	1.08892757367e-06	0.000836575475062804	0.64,0.696,0.253	1.0,1.0,1.0	0.47	6	48965872	48965997	48965119	48965249	48969918	48970959	55384
GID.19751	NA	4.75827244231e-05	0.00959978144060823	0.78,1.0,0.332	1.0,1.0,1.0	0.296	6	49455055	49455108	49454202	49454332	49458375	49458556	62294
GID.19757	NA	2.13784968732e-05	0.00573414247711888	0.917,1.0,0.958	0.853,0.953,0.701	-0.123	6	49683407	49683641	49678851	49679038	49684020	49684136	42615
GID.19834	NA	2.22351168333e-06	0.00131205913625382	0.745,1.0,0.553	1.0,1.0,1.0	0.234	6	51445836	51445884	51444663	51444912	51453140	51453475	62441
GID.19866	DMPK	1.14403847951e-07	0.000223450929271849	1.0,1.0,0.423	0.155,0.0,0.227	-0.68	6	52101902	52101949	52100260	52101154	52102101	52102199	62572
GID.19901	NA	2.20730082612e-06	0.00131205913625382	0.704,1.0,0.667	1.0,1.0,1.0	0.21	6	53045501	53046209	53042503	53042792	53046726	53046793	62602
GID.20002	PNKP	2.22554004337e-07	0.000283543917616444	1.0,1.0,1.0	0.866,0.934,0.787	-0.138	6	54875654	54875725	54875490	54875583	54876792	54876864	49408
GID.20002	PNKP	1.42170821893e-06	0.00100086948099165	1.0,1.0,1.0	0.879,0.969,0.72	-0.144	6	54875816	54875865	54875490	54875583	54876792	54876864	49410
GID.20158	NA	1.68946138523e-07	0.000242840580341598	0.596,0.908,0.826	1.0,1.0,1.0	0.223	6	59371079	59371967	59370041	59370054	59372075	59372150	22960
GID.20305	NA	1.27731351731e-05	0.00412183199106008	1.0,1.0,1.0	0.0,0.36,0.429	-0.737	6	63849499	63849599	63848675	63848758	63850234	63850337	33276
GID.20437	NA	2.15836355658e-05	0.00574787142227571	0.437,0.293,1.0	1.0,1.0,1.0	0.423	6	71230905	71230984	71227928	71228060	71238476	71238624	26136
GID.20447	NA	2.30297621626e-05	0.0060327215294908	0.902,0.609,0.927	1.0,1.0,1.0	0.187	6	71751321	71751417	71751063	71751190	71751527	71751663	54121
GID.20558	USP48	8.24540458133e-09	2.71894641188351e-05	1.0,0.977,1.0	0.83,0.78,0.764	-0.201	6	79764345	79764470	79764072	79764195	79771608	79771680	63593
GID.20940	NA	4.49125547863e-09	2.098089996842e-05	0.558,0.47,0.693	1.0,1.0,1.0	0.426	6	96475080	96475503	96460085	96460226	96526570	96526660	12799
GID.21289	NA	2.49242650996e-06	0.00139720445295338	1.0,1.0,1.0	0.295,0.251,1.0	-0.485	6	145665168	145665193	145648570	145648732	145674455	145674485	57330
GID.21420	NA	5.12567785094e-06	0.00226248227533854	0.855,0.83,0.918	0.928,1.0,1.0	0.108	6	159825654	159825754	159819323	159819532	159826380	159826508	8365
GID.21424	ECHDC2	1.46767777428e-05	0.00457083781503268	0.817,0.318,0.748	1.0,1.0,0.641	0.253	6	159332530	159332618	159326149	159326708	159338739	159338796	8322
GID.21424	ECHDC2	2.09105223185e-05	0.00566281188468828	0.749,0.277,0.544	1.0,1.0,0.544	0.325	6	159335533	159335620	159326149	159326708	159338739	159338796	8329
GID.21541	KIF2C	1.77742245334e-05	0.00508985525620557	1.0,1.0,0.931	1.0,0.754,0.746	-0.144	6	166567936	166568059	166567301	166567402	166569574	166569697	8151
GID.21721	PAK1IP1	4.15624553526e-05	0.00879210612134359	0.883,0.91,0.836	0.936,1.0,1.0	0.102	7	7450590	7450664	7450393	7450514	7451607	7451660	51396
GID.22000	PRR3	6.16815087273e-06	0.00252389928192335	0.802,0.754,0.856	0.93,1.0,1.0	0.173	7	23117624	23117806	23114364	23114427	23118008	23118299	33988
GID.22040	VARS2	5.12403081878e-05	0.00997371248747115	0.779,0.905,0.931	1.0,1.0,0.948	0.111	7	23410267	23410349	23409931	23410035	23410673	23410750	11934
GID.22058	ABHD16A	1.18333076573e-05	0.00392515716362677	0.0,0.0,1.0	1.0,1.0,0.505	0.502	7	23803518	23803642	23802658	23802722	23805551	23805653	55069
GID.22694	NA	3.56255567572e-05	0.00800675664710603	1.0,0.898,1.0	0.603,0.669,1.0	-0.209	7	61076251	61076356	61075346	61075443	61076615	61078507	6318
GID.22959	NA	1.22195179725e-05	0.00400331596148503	0.622,0.497,0.497	1.0,1.0,1.0	0.461	7	78113568	78113635	78112563	78112615	78115896	78115950	5891
GID.23183	NA	1.84863178176e-05	0.00521033279235989	0.932,0.687,0.872	1.0,1.0,0.95	0.153	7	98153659	98153689	98148963	98150270	98155671	98155748	5590
GID.23561	SEPSECS	4.71238699069e-05	0.00957126775087319	1.0,1.0,1.0	1.0,0.609,0.575	-0.272	8	19133119	19133238	19132597	19132756	19135050	19135205	50652
GID.23746	NA	4.07939870297e-05	0.00866223229132925	1.0,0.599,0.0	0.0,0.0,0.0	-0.533	8	47149822	47149866	47133723	47134052	47157130	47157298	4693
GID.2375	NA	4.4776804401e-06	0.00200807848088901	0.075,0.0,0.043	0.14,0.715,0.293	0.343	1	270062299	270062314	270057836	270057945	270069218	270069314	38864
GID.23896	AREG	2.14005872246e-07	0.000281546137739127	0.991,1.0,0.968	0.855,0.912,0.814	-0.126	8	70425718	70425830	70423058	70423214	70427848	70428102	18478
GID.24299	NA	1.68699571685e-05	0.00500989646002002	0.575,0.538,0.59	0.384,0.389,0.208	-0.241	8	120880913	120881137	120879076	120879222	120885527	120885638	4123
GID.24781	NA	3.43054256822e-05	0.00784936144037864	1.0,0.914,0.701	1.0,1.0,1.0	0.128	9	26170412	26170565	26167400	26167479	26172958	26173057	3550
GID.25026	TECTA	5.32084049032e-06	0.00227337168356413	0.082,0.386,0.791	0.0,0.0,0.0	-0.42	9	48123201	48123277	48120801	48121018	48152107	48152257	3201
GID.25177	NA	2.53928461221e-05	0.00638328326418243	0.881,0.288,0.252	0.73,1.0,1.0	0.436	9	64519716	64519778	64519104	64519226	64529137	64529342	29665
GID.25352	NA	5.57451296235e-09	2.34578651290339e-05	1.0,0.978,1.0	0.887,0.806,0.965	-0.107	9	75255755	75255833	75253489	75253566	75256288	75256348	43578
GID.25368	MIOS	1.16533756112e-06	0.000859559118437697	0.42,0.63,0.404	0.903,0.756,0.829	0.345	9	77852951	77853030	77851762	77851977	77858388	77859730	36616
GID.2542	LBR	3.45406253592e-05	0.00787105031051233	1.0,1.0,0.946	0.621,1.0,0.86	-0.155	10	13402229	13402284	13399006	13399198	13403827	13404024	37388
GID.25631	NA	4.60378743371e-05	0.00941894583791661	0.905,0.829,0.867	1.0,1.0,0.97	0.123	9	109412680	109412809	109385054	109385138	109425114	109425231	2645
GID.25631	NA	1.85890784272e-05	0.00521033279235989	0.88,0.543,0.776	1.0,1.0,0.921	0.241	9	109421603	109421782	109385054	109385138	109425114	109425231	2646
GID.25669	NA	3.3892645697e-05	0.00778669644460011	1.0,1.0,0.956	0.784,0.815,1.0	-0.119	9	115004888	115004941	114988475	114988567	115005908	115007981	56598
GID.25919	GRB10	1.13801210455e-07	0.000223450929271849	0.543,0.0,0.0	1.0,0.373,1.0	0.61	9	136594768	136594856	136580361	136583157	136598216	136598294	2335
GID.26037	NA	1.07295780793e-06	0.000836575475062804	1.0,1.0,1.0	0.47,1.0,0.155	-0.458	AEMK02000278.1	109019	110017	106755	106830	112150	112226	55612
GID.26258	TNRC6A	4.26053747837e-10	5.260620192575e-06	1.0,1.0,1.0	0.166,0.443,0.443	-0.649	AEMK02000510.1	613900	613933	612197	612278	615052	615228	19532
GID.26275	NA	1.78863884592e-07	0.000250668791061458	1.0,1.0,1.0	0.579,0.654,0.0	-0.589	AEMK02000561.1	49766	49887	28794	28878	59009	59124	2122
GID.26572	RAB9A	3.19551353423e-06	0.00162849179728968	0.37,0.37,0.498	0.107,0.0,0.0	-0.377	X	10344171	10344237	10343687	10343776	10344332	10344448	17220
GID.266	MAP3K5	4.94508985205e-07	0.000523041220615507	0.336,0.123,0.174	0.0,0.0,0.0	-0.211	1	27459313	27459490	27450520	27450660	27465972	27465996	26229
GID.26709	NA	2.02039915017e-05	0.00552485539318194	0.292,0.422,0.493	0.548,1.0,1.0	0.447	X	34262614	34263547	34250943	34251111	34266503	34266601	34162
GID.27116	NA	2.7858194438e-06	0.00147520112047062	0.33,0.483,0.232	0.055,0.16,0.081	-0.25	X	84918738	84918910	84903369	84903590	84922389	84922492	14931
GID.27163	NA	4.58725733572e-05	0.00941894583791661	0.684,0.644,0.575	0.119,0.178,0.153	-0.484	X	91112557	91112666	91111342	91111459	91142448	91142650	51287
GID.27269	NA	6.78296697487e-06	0.00275535914983524	0.695,0.541,0.532	1.0,1.0,0.906	0.379	X	106972797	106972923	106970168	106970330	106973327	106973606	56392
GID.2916	NA	1.2074138348e-05	0.00398148263242461	0.689,0.95,0.814	1.0,0.915,1.0	0.154	10	42490401	42490463	42479845	42479927	42497972	42498047	34898
GID.2948	NSUN6	1.68147326163e-06	0.00112214319167208	1.0,0.927,1.0	0.905,0.637,0.66	-0.242	10	44934035	44934189	44928913	44928995	44935446	44935556	61499
GID.3106	KIN	5.27272336903e-10	5.260620192575e-06	1.0,1.0,1.0	0.193,0.589,0.0	-0.739	10	63619893	63619944	63610374	63610432	63626040	63626141	27884
GID.3404	INTS6	7.42217398653e-12	1.386907431123e-07	0.982,1.0,1.0	0.839,0.491,0.849	-0.268	11	16463357	16463451	16461528	16461900	16465016	16465635	25095
GID.3866	NA	1.74653820517e-06	0.00112537285868299	0.796,0.945,0.819	0.945,1.0,1.0	0.128	12	1527034	1527169	1526874	1526953	1527994	1529542	56310
GID.3974	NA	2.15963536387e-07	0.000281546137739127	1.0,1.0,1.0	0.0,0.0,1.0	-0.667	12	3869510	3869660	3865923	3866043	3871332	3871475	36765
GID.4146	TEX2	9.71863340449e-06	0.00340504469618063	0.905,0.9,0.5	1.0,1.0,1.0	0.232	12	14842541	14842641	14837249	14837436	14859563	14859773	10497
GID.4302	PSMC3IP	3.85162665568e-05	0.00831330090135212	0.959,1.0,1.0	0.781,0.865,0.939	-0.125	12	20239860	20239943	20238529	20238667	20241119	20243293	35159
GID.4866	NA	1.78134197286e-05	0.00508985525620557	1.0,1.0,1.0	0.733,0.714,0.968	-0.195	12	45145337	45145458	45143699	45143832	45147569	45147963	41120
GID.4978	DERL2	4.26779311447e-06	0.00195882554838341	0.745,0.428,0.814	0.149,0.147,0.272	-0.473	12	51508895	51509042	51508598	51508724	51509551	51509614	10931
GID.5177	NA	3.00952394106e-06	0.00156211012118464	0.982,0.992,0.991	0.977,0.95,0.469	-0.19	12	59133100	59133181	59132527	59132868	59134066	59134117	26405
GID.5177	NA	9.80580189491e-07	0.000814005004037918	0.982,0.992,0.991	0.977,0.95,0.509	-0.176	12	59133100	59133204	59132516	59132868	59134066	59134117	26407
GID.5177	NA	1.48812015711e-05	0.0045836753168437	0.97,0.988,0.985	0.968,0.923,0.458	-0.198	12	59133100	59133645	59132527	59132868	59134066	59134117	26408
GID.5177	NA	1.75893027093e-05	0.00508258315091721	0.977,0.99,0.988	0.975,0.941,0.447	-0.197	12	59133583	59133645	59132527	59132868	59134066	59134117	26409
GID.5279	NA	5.35311752525e-06	0.00227337168356413	1.0,1.0,1.0	0.828,0.472,0.838	-0.287	13	2882702	2882934	2840423	2840701	2887936	2888086	36955
GID.5957	NA	8.1335754073e-06	0.00306008033679479	1.0,1.0,1.0	1.0,0.798,0.818	-0.128	13	73082292	73082433	73081503	73081604	73091512	73091695	38716
GID.5959	TXNRD3	5.32183902113e-06	0.00227337168356413	1.0,0.979,1.0	0.795,1.0,0.57	-0.205	13	73303720	73303813	73302330	73302556	73309540	73309617	16969
GID.6339	KLHL24	8.45040492869e-06	0.00308732444364506	1.0,0.943,1.0	0.862,0.806,0.829	-0.149	13	121589554	121589673	121588579	121588764	121594979	121595168	16524
GID.6380	EIF4G1	9.96684471222e-06	0.00347031913588589	0.531,0.803,0.638	1.0,0.902,1.0	0.31	13	122227586	122227647	122226023	122226158	122228649	122228792	31527
GID.640	MICAL1	3.11521646529e-05	0.00730681190841953	0.912,1.0,0.922	0.899,0.605,0.601	-0.243	1	75517617	75517705	75517272	75517388	75518559	75518660	61739
GID.6521	NA	5.59292615643e-06	0.00233976309311308	1.0,1.0,1.0	0.774,1.0,0.832	-0.131	13	133991859	133991918	133990888	133990956	133992127	133992209	12079
GID.654	AMD1	1.42833419814e-06	0.00100086948099165	1.0,0.0,0.0	0.502,1.0,1.0	0.501	1	76857664	76857791	76839730	76840167	76860016	76860161	23663
GID.6890	LTN1	1.8546607593e-06	0.00116818621173977	0.904,0.82,0.618	1.0,1.0,1.0	0.219	13	192367664	192368027	192363968	192367047	192373778	192373946	47934
GID.6890	LTN1	1.64949309656e-07	0.000242840580341598	0.718,0.743,0.573	1.0,1.0,1.0	0.322	13	192369291	192369466	192363968	192367047	192373778	192373946	47937
GID.6899	USP16	2.33198043376e-06	0.00134078655281344	0.101,0.0,0.037	0.201,0.353,0.274	0.23	13	192377178	192377246	192376880	192377019	192380630	192380732	15030
GID.6899	USP16	1.54456537338e-07	0.000240514571391489	1.0,1.0,1.0	0.89,0.851,0.817	-0.147	13	192380630	192380732	192376880	192377019	192382946	192383122	15034
GID.7091	AUH	4.56980524117e-05	0.00941894583791661	1.0,1.0,0.958	0.937,0.855,0.769	-0.132	14	2484115	2484172	2410007	2410195	2518664	2518751	14476
GID.7188	GNRH1	2.03707087895e-05	0.00554340385107666	1.0,0.963,1.0	0.673,1.0,0.804	-0.162	14	9505593	9505715	9498314	9498411	9517414	9517501	27150
GID.7284	CLCN3	1.14335631093e-05	0.00383798012443796	0.152,0.139,0.226	0.073,0.058,0.037	-0.116	14	20041952	20042028	20037627	20040157	20045847	20046064	14014
GID.7333	NA	2.475646661e-07	0.000301915331032791	0.614,0.23,0.0	1.0,0.799,0.898	0.618	14	23438769	23438802	23437534	23437708	23447135	23447177	39244
GID.7452	HPD	1.78868579948e-05	0.00508985525620557	0.743,0.822,0.561	1.0,1.0,0.878	0.251	14	30854765	30854888	30853123	30853195	30857176	30857293	13597
GID.7483	TAOK3	1.4908866659e-06	0.00103180400885213	0.717,0.865,0.875	1.0,1.0,1.0	0.181	14	34434585	34434677	34433007	34433121	34448707	34448801	58419
GID.7572	NA	7.15096271031e-06	0.00282301878601801	0.394,0.662,0.394	1.0,1.0,0.854	0.468	14	40336354	40336423	40334665	40334729	40339318	40339375	13286
GID.7938	TTC13	2.86852937391e-05	0.00696874324481545	0.724,0.512,1.0	1.0,1.0,1.0	0.255	14	59457848	59457965	59439379	59439450	59465179	59465262	12476
GID.7971	BICC1	1.31540202397e-07	0.000223450929271849	1.0,1.0,0.849	0.0,0.0,0.679	-0.723	14	62077593	62077647	62075906	62076065	62078494	62078689	34240
GID.8052	NA	2.32038962317e-05	0.00605006518584483	0.79,0.841,0.826	0.708,0.69,0.736	-0.108	14	71492214	71492353	71490755	71491664	71492865	71493005	22595
GID.8067	NA	5.56512743011e-06	0.00233976309311308	0.908,0.876,0.835	0.983,0.957,1.0	0.107	14	73064382	73064475	73061717	73061826	73065158	73065278	12134
GID.812	MBD1	2.76375624608e-08	6.45544365178136e-05	0.578,0.495,0.791	1.0,1.0,1.0	0.379	1	99898640	99901244	99896140	99896370	99905925	99905987	55908
GID.8605	NA	2.15440487672e-09	1.09792389617427e-05	0.148,0.075,0.158	0.0,0.0,0.017	-0.121	14	124036221	124036531	124023972	124024082	124042038	124042175	28122
GID.8610	NA	1.71590160249e-05	0.00500989646002002	0.949,0.992,0.973	0.88,0.96,0.727	-0.116	14	123532448	123532556	123531905	123532065	123537371	123537420	61665
GID.8978	FBXO25	1.22456496054e-08	3.81370347544174e-05	0.738,1.0,1.0	0.0,0.287,0.287	-0.721	15	32366340	32366531	32360547	32360652	32367293	32367434	10911
GID.8986	NA	9.52923216446e-06	0.00335968362688867	0.907,0.958,0.898	0.805,0.788,0.836	-0.111	15	32184672	32184763	32183104	32183265	32190784	32190841	10890
GID.904	ANXA2	4.80700527457e-05	0.00962396791720875	0.0,0.0,0.134	0.382,0.236,0.382	0.289	1	111627643	111627723	111622538	111622652	111633327	111633450	45221
GID.9054	SNX25	2.56314850455e-06	0.00142262355314915	0.956,1.0,1.0	0.951,0.568,0.711	-0.242	15	46377323	46377488	46373784	46373898	46379612	46379730	14203
GID.9061	SORBS2	6.11864529187e-06	0.00252205160126212	1.0,0.965,1.0	0.774,0.888,0.776	-0.176	15	46593820	46593870	46589426	46589533	46609925	46610129	10757
GID.9109	UNC5D	1.80261736649e-08	5.26156350663599e-05	1.0,1.0,1.0	0.736,0.411,0.285	-0.523	15	50299062	50299095	50279942	50280128	50319630	50319795	10708
GID.9414	NA	1.06146115914e-05	0.00365051470301044	0.513,0.208,1.0	1.0,1.0,1.0	0.426	15	84176410	84176526	84174653	84174784	84182546	84182803	34479
GID.9579	CFLAR	2.77482540613e-05	0.00685247412408967	0.091,0.024,0.0	0.199,0.428,0.166	0.226	15	104782825	104782955	104781730	104782006	104803014	104803120	31414
GID.9949	ILKAP	2.16856455015e-08	5.78882816915756e-05	0.0,0.41,0.0	0.806,1.0,1.0	0.799	15	137758107	137758164	137750834	137750928	137765555	137765761	9719

## Sheet: RI
gene ID	gene name	p-value	FDR	IncLevel1	IncLevel2	IncLevelDifference	chromosome	riExonStart_0base	riExonEnd	upstreamES	upstreamEE	downstreamES	downstreamEE	ID event
GID.10584	TENT4A	1.64168480921e-07	6.75493237350554e-06	0.081,0.225,0.021	0.306,0.441,0.238	0.219	16	75227942	75229140	75227942	75228071	75229032	75229140	4331
GID.10900	NA	0.000394764949746	0.00462669500714731	1.0,0.877,0.679	0.936,1.0,1.0	0.127	17	26760073	26760493	26760073	26760205	26760330	26760493	3030
GID.10998	SNORD57	0.000829779921027	0.00840743980043573	0.612,0.721,0.388	0.861,0.875,0.695	0.237	17	32961964	32962572	32961964	32962113	32962291	32962572	2573
GID.10998	SNORD57	5.04512010757e-06	0.000127031606290606	0.212,0.334,0.136	0.452,0.357,0.366	0.164	17	32961964	32962572	32961964	32962113	32962471	32962572	2574
GID.10998	SNORD57	2.55505606672e-07	9.79631723762873e-06	0.072,0.242,0.059	0.339,0.195,0.258	0.14	17	32961964	32962900	32961964	32962572	32962748	32962900	2576
GID.11122	NA	0.000156170417463	0.00214194710780554	0.201,0.197,0.213	0.265,0.305,0.386	0.115	17	38643491	38643876	38643491	38643603	38643778	38643876	3536
GID.11292	SULF2	2.874985916e-09	2.36590304404488e-07	0.075,0.064,0.022	0.171,0.155,0.229	0.131	17	49668079	49668580	49668079	49668222	49668410	49668580	3096
GID.11451	NA	2.74432344571e-06	7.78096412254247e-05	1.0,1.0,1.0	0.721,1.0,0.807	-0.157	17	62071262	62072950	62071262	62072521	62072542	62072950	3126
GID.11554	NA	8.2241748809e-05	0.00127279527360402	0.314,1.0,0.605	0.792,1.0,1.0	0.291	18	6138190	6139501	6138190	6138341	6139431	6139501	2365
GID.11558	NA	0.000935805694036	0.00934144500496291	0.577,0.439,0.247	0.713,0.707,0.616	0.258	18	6149795	6150423	6149795	6149969	6150131	6150423	2769
GID.11650	NA	1.77620933517e-08	9.66601660784449e-07	0.136,0.096,0.029	0.191,0.26,0.121	0.104	18	13616033	13616711	13616033	13616206	13616656	13616711	1267
GID.11996	HOXA1	6.10965823722e-06	0.000151573433032208	0.459,0.576,0.665	1.0,1.0,0.891	0.397	18	45477547	45478314	45477547	45478016	45478219	45478314	2890
GID.12236	CARS	2.4058012672e-06	6.93775510729299e-05	0.481,0.41,0.284	0.817,1.0,0.842	0.495	2	2119597	2125251	2119597	2122545	2125012	2125251	2944
GID.12528	NA	7.60891572449e-06	0.000180792124326967	0.501,0.401,1.0	1.0,1.0,1.0	0.366	2	10087465	10088172	10087465	10087645	10087901	10088172	3368
GID.1302	TIMM21	4.48816253437e-05	0.000780570123245587	0.081,0.057,0.036	0.202,0.199,0.141	0.123	1	149848465	149848725	149848465	149848563	149848662	149848725	1694
GID.13040	ELL	1.69091432651e-05	0.000347874691319801	0.102,0.239,0.062	0.376,0.262,0.194	0.143	2	59355602	59355998	59355602	59355669	59355826	59355998	775
GID.13087	NA	4.57683329236e-07	1.66045543316372e-05	0.0,0.152,0.0	0.314,0.264,0.244	0.223	2	60352881	60353556	60352881	60353160	60353390	60353556	2613
GID.13146	DDX39A	1.29232062583e-05	0.000275967708325976	0.674,0.882,0.732	1.0,0.937,1.0	0.216	2	64842975	64843388	64842975	64843036	64843269	64843388	3872
GID.13345	NA	0.000225349819424	0.00288003898006279	0.76,0.766,0.496	1.0,1.0,1.0	0.326	2	71537125	71537557	71537125	71537199	71537463	71537557	4150
GID.13384	NA	9.81166949288e-06	0.000225201175979436	0.079,0.194,0.041	0.334,0.193,0.204	0.139	2	73200974	73201446	73200974	73201085	73201349	73201446	3526
GID.13396	SAFB2	1.07624353873e-10	1.45249827987001e-08	0.123,0.151,0.026	0.256,0.236,0.166	0.119	2	73366066	73368481	73366066	73366197	73368368	73368481	3532
GID.13396	SAFB2	3.11903785255e-06	8.69721794587083e-05	0.066,0.172,0.055	0.253,0.167,0.208	0.112	2	73368640	73369308	73368640	73368707	73368967	73369308	3533
GID.13477	NA	3.09022041289e-09	2.48247706502163e-07	0.057,0.186,0.05	0.269,0.167,0.162	0.102	2	76108913	76109621	76108913	76109136	76109519	76109621	3556
GID.13477	NA	0.000259651122766	0.0032567393613847	0.552,0.781,0.502	0.844,0.922,0.794	0.242	2	76108913	76109621	76108913	76109247	76109519	76109621	3557
GID.13498	NA	1.0532577348e-05	0.000237109514281733	0.883,0.809,0.749	1.0,0.96,1.0	0.173	2	76655035	76655836	76655035	76655173	76655694	76655836	3568
GID.13598	HNRNPH1	1.99369631915e-10	2.31956254510762e-08	0.093,0.24,0.036	0.365,0.27,0.223	0.163	2	78965732	78967650	78965732	78966522	78967471	78967650	3601
GID.14190	NA	3.905521342e-05	0.000693538368837263	0.328,0.404,0.246	0.521,0.644,0.604	0.264	2	142131241	142133363	142131241	142132933	142133100	142133363	3691
GID.14308	NA	0.000124556561219	0.00178831420235279	1.0,1.0,1.0	1.0,0.596,1.0	-0.135	3	753359	761633	753359	759114	759150	761633	2386
GID.14308	NA	0	0	0.022,0.09,0.036	0.215,0.267,0.094	0.143	3	759150	761633	759150	759555	761538	761633	2387
GID.14362	AP5Z1	3.853891826e-05	0.000687991059308148	0.264,0.221,0.17	0.523,0.41,0.324	0.201	3	3637485	3638114	3637485	3637583	3637981	3638114	2994
GID.1441	CLN6	3.36123854194e-07	1.24624382862698e-05	0.385,0.639,0.114	0.9,1.0,1.0	0.587	1	166113052	166114589	166113052	166113280	166114490	166114589	2078
GID.14511	NA	1.37107285092e-06	4.25998807466721e-05	0.127,0.315,0.171	0.545,0.423,0.546	0.3	3	8734624	8736555	8734624	8735109	8735468	8736555	3755
GID.15023	NA	2.67610638673e-05	0.000504423628426091	0.739,0.802,0.641	0.972,0.838,0.875	0.168	3	39291398	39292622	39291398	39291683	39292249	39292622	3826
GID.15034	NA	1.02971824689e-05	0.000234747930068031	0.263,0.318,0.053	0.596,0.424,0.379	0.255	3	39163417	39166903	39163417	39163533	39164297	39166903	2320
GID.15133	NA	1.1886932795e-05	0.000258751685486	0.672,0.687,0.67	0.809,0.799,0.857	0.145	3	41011781	41013020	41011781	41012026	41012696	41013020	3861
GID.15165	NA	5.90510721714e-05	0.000976658419148547	0.135,0.079,0.2	0.04,0.0,0.0	-0.125	3	41398129	41398348	41398129	41398193	41398271	41398348	3609
GID.15166	NA	2.63417138811e-05	0.000501125625808492	0.642,0.929,1.0	1.0,1.0,1.0	0.143	3	41423723	41424404	41423723	41424108	41424354	41424404	3878
GID.15220	NA	4.62685521418e-06	0.000120571420232021	0.712,0.931,0.543	1.0,1.0,0.942	0.252	3	43850563	43853000	43850563	43850683	43852548	43853000	2640
GID.15286	NA	3.86456844303e-09	2.7742667929326e-07	0.0,0.0,0.0	0.533,0.533,0.214	0.427	3	47052456	47053151	47052456	47052941	47053038	47053151	4096
GID.15351	REV1	1.28161925517e-11	1.96553789406526e-09	0.0,0.057,0.0	0.271,0.169,0.263	0.215	3	54860844	54861372	54860844	54861001	54861269	54861372	3900
GID.15814	SRSF7	0.000394928323076	0.00462669500714731	0.349,0.493,0.205	0.593,0.535,0.575	0.219	3	101605603	101606374	101605603	101606051	101606299	101606374	1686
GID.16185	NA	2.56389887867e-05	0.000497160621645551	0.0,0.103,0.04	0.349,0.239,0.095	0.18	4	631822	632260	631822	632018	632094	632260	2281
GID.16417	DPYS	4.32609182011e-06	0.000116523134103097	0.356,0.356,1.0	1.0,1.0,1.0	0.429	4	32877583	32879489	32877583	32877714	32879065	32879489	4051
GID.16596	SNX16	0.000337086324789	0.00403308248169534	1.0,0.827,0.511	0.923,1.0,1.0	0.195	4	54803304	54803784	54803304	54803551	54803638	54803784	3650
GID.17045	NA	1.17017365464e-07	4.87427890216711e-06	0.042,0.035,0.04	0.067,0.189,0.294	0.144	4	94712237	94713076	94712237	94712303	94712762	94713076	4136
GID.17054	NA	0.000289320343547	0.00353683637365065	0.91,0.958,0.959	0.843,0.844,0.83	-0.103	4	94810307	94811052	94810307	94810380	94810458	94811052	2705
GID.17241	POLR3C	0.000119575744489	0.00173900242200813	0.0,0.347,0.615	0.074,0.0,0.0	-0.296	4	99477357	99480454	99477357	99477541	99477735	99480454	4180
GID.17668	TRMU	1.054132399e-05	0.000237109514281733	0.018,0.052,0.0	0.164,0.084,0.132	0.103	5	3211357	3211561	3211357	3211424	3211507	3211561	2823
GID.18133	STAT2	1.17139341931e-05	0.0002574872914939	0.245,0.386,0.098	0.598,0.51,0.483	0.287	5	21716622	21717218	21716622	21716766	21717070	21717218	4308
GID.18810	NA	0.000488688245383	0.0054483210220734	0.18,0.359,0.055	0.555,0.255,0.404	0.207	5	79281579	79283087	79281579	79282288	79282967	79283087	4397
GID.19205	NA	0.000128761920379	0.00183309164286391	0.571,0.512,0.618	0.862,0.755,0.692	0.203	6	12556387	12557812	12556387	12556926	12557720	12557812	3584
GID.19392	NA	4.09956222803e-05	0.000724184448030011	0.712,0.87,1.0	0.452,0.382,0.649	-0.366	6	27789392	27792557	27789392	27789451	27790784	27792557	2859
GID.19424	NA	0.000454168934325	0.00514216773292802	0.155,0.127,0.01	0.365,0.321,0.124	0.173	6	28498492	28498834	28498492	28498529	28498656	28498834	4474
GID.19427	PSMB10	0.000293517926791	0.00357519669672503	0.231,0.171,0.21	0.072,0.076,0.121	-0.114	6	28546346	28546874	28546346	28546462	28546733	28546874	3899
GID.19431	LCAT	5.25357535253e-13	1.3549428246047e-10	0.206,0.543,0.098	1.0,1.0,1.0	0.718	6	28551802	28554307	28551802	28552027	28552494	28554307	2538
GID.1963	NA	0.00016451893953	0.00223825363699282	0.143,0.268,0.048	0.342,0.251,0.238	0.124	1	236459873	236460288	236459873	236460027	236460185	236460288	1834
GID.19758	NA	8.06432117895e-05	0.00125967683600821	0.016,0.08,0.0	0.213,0.207,0.075	0.133	6	49647934	49648382	49647934	49648064	49648147	49648382	1163
GID.19904	CCDC9	6.73571053267e-07	2.36732159762798e-05	1.0,1.0,1.0	0.676,0.49,1.0	-0.278	6	53079198	53080985	53079198	53079700	53080674	53080985	4542
GID.20130	NA	9.50588420201e-08	4.11190426892074e-06	0.088,0.0,0.0	1.0,1.0,0.59	0.834	6	58468527	58468934	58468527	58468575	58468670	58468934	4567
GID.20293	AGRN	2.84838288177e-05	0.000528046365005054	1.0,0.778,1.0	0.5,0.428,0.579	-0.424	6	63394509	63395534	63394509	63394597	63395501	63395534	4580
GID.20353	CEP104	0.00014790074084	0.00205356831108708	0.238,0.222,0.232	0.689,0.539,0.444	0.327	6	65279101	65279455	65279101	65279169	65279316	65279455	4595
GID.20373	KLHL21	1.84489606037e-07	7.49961362372094e-06	0.033,0.097,0.055	0.221,0.144,0.154	0.111	6	67420617	67425296	67420617	67423815	67425223	67425296	4255
GID.20458	MFN2	2.02477490997e-05	0.000401858267425811	0.012,0.033,0.042	0.229,0.163,0.03	0.112	6	72043243	72043585	72043243	72043352	72043477	72043585	4119
GID.20770	KPNA6	0.000680296127822	0.00723188290247637	0.836,1.0,1.0	0.629,1.0,0.162	-0.348	6	88637749	88638615	88637749	88637842	88637979	88638615	720
GID.21341	NA	0.000262969732347	0.00328614769236584	0.147,0.257,0.038	0.308,0.433,0.436	0.245	6	153775864	153777211	153775864	153775995	153777107	153777211	2990
GID.21437	RNF11	8.26124903786e-05	0.00127279527360402	0.613,0.826,0.671	0.894,0.921,1.0	0.235	6	160911053	160911630	160911053	160911425	160911540	160911630	1266
GID.22091	NELFE	9.86732686975e-05	0.00149965589452867	1.0,1.0,0.87	1.0,0.683,0.387	-0.267	7	24036980	24042226	24036980	24037247	24042123	24042226	597
GID.22338	GTPBP2	5.5336394185e-05	0.000942954515051465	0.088,0.086,0.033	0.404,0.21,0.139	0.182	7	38607772	38608444	38607772	38607947	38608246	38608444	557
GID.22626	MAN2C1	8.4575378545e-07	2.82532007139436e-05	0.045,0.066,0.028	0.207,0.311,0.151	0.177	7	58257749	58258070	58257749	58257871	58257984	58258070	2985
GID.22972	CCNB1IP1	2.87259185784e-05	0.000529624313024708	0.222,0.385,0.114	0.653,0.497,0.553	0.327	7	78561057	78561818	78561057	78561127	78561259	78561818	476
GID.23050	SPTB	0.00019723390737	0.00259948126354055	0.775,0.817,0.0	1.0,0.619,1.0	0.342	7	88858924	88859825	88858924	88859400	88859430	88859825	472
GID.23238	STON2	0.00048091307511	0.0054086690514038	0.938,0.948,1.0	0.816,0.791,0.887	-0.131	7	104032724	104040038	104032724	104034065	104039513	104040038	456
GID.2330	NA	0.000801548227734	0.00814585457944131	0.95,0.957,0.834	0.49,0.825,0.719	-0.236	1	268885810	268886322	268885810	268885969	268886160	268886322	1448
GID.23446	HGFAC	0.000508313792844	0.00562788193799876	0.909,1.0,0.774	1.0,1.0,1.0	0.106	8	2080770	2081035	2080770	2080908	2080980	2081035	418
GID.2393	PRRC2B	7.0409336592e-05	0.0011258819983953	0.129,0.307,0.014	0.344,0.301,0.237	0.144	1	271416357	271417208	271416357	271416444	271417103	271417208	2289
GID.24479	NA	0.000213942752216	0.00277631863837225	0.131,0.126,0.046	0.213,0.152,0.372	0.145	9	3144276	3144803	3144276	3144507	3144648	3144803	352
GID.24775	NA	0.000108278190112	0.00158839397146908	0.253,0.259,0.181	0.282,0.339,0.388	0.105	9	26158598	26159680	26158598	26158648	26159628	26159680	457
GID.24998	HYOU1	0.000106506083667	0.00156922063883169	0.105,0.217,0.095	0.252,0.344,0.208	0.129	9	46266500	46266821	46266500	46266551	46266773	46266821	293
GID.25352	NA	1.46772216603e-09	1.30932250129398e-07	0.089,0.144,0.059	0.281,0.221,0.19	0.133	9	75256088	75256725	75256088	75256375	75256540	75256725	3066
GID.26502	NA	1.66656355383e-10	2.10790734866945e-08	0.103,0.127,0.032	0.213,0.205,0.217	0.124	AEMK02000682.1	782301	782864	782301	782362	782745	782864	193
GID.26744	USP9X	0.00070221379076	0.00735117078735746	0.174,0.083,0.0	0.457,1.0,0.387	0.529	X	36806006	36806472	36806006	36806258	36806333	36806472	178
GID.26778	NA	1.87976419175e-06	5.71380575041847e-05	0.047,0.116,0.0	0.29,0.128,0.36	0.205	X	40120817	40121030	40120817	40120882	40120955	40121030	1091
GID.26790	NA	1.43078423379e-05	0.000297991728691818	0.137,0.205,0.039	0.302,0.249,0.163	0.111	X	41795522	41797675	41795522	41795609	41797614	41797675	175
GID.26790	NA	1.2476668808e-05	0.000268129175529885	0.03,0.178,0.0	0.231,0.182,0.149	0.118	X	41795522	41797991	41795522	41797675	41797814	41797991	176
GID.26953	NA	2.79247914681e-07	1.05863198217269e-05	0.028,0.061,0.01	0.272,0.118,0.146	0.146	X	57265812	57266615	57265812	57265927	57266463	57266615	150
GID.27399	NA	5.79721406565e-05	0.000970526783716963	0.654,0.811,0.676	0.952,0.97,0.751	0.177	X	124883824	124884705	124883824	124883871	124884627	124884705	2326
GID.3251	RASL11A	0.000132803943342	0.00188269119678953	0.369,0.183,0.203	0.472,0.605,0.876	0.399	11	4746402	4747076	4746402	4746643	4747019	4747076	3012
GID.3776	ANKRD10	2.07678391073e-06	6.20094594230356e-05	0.39,0.043,0.04	0.021,0.0,0.017	-0.145	11	77323358	77324918	77323358	77323889	77323918	77324918	2688
GID.3872	NA	0.000187183101433	0.00248644009541316	0.213,0.281,0.175	0.331,0.388,0.551	0.2	12	1611682	1616516	1611682	1615873	1616481	1616516	2759
GID.3943	NA	4.74978487446e-05	0.000821834572637335	1.0,0.837,1.0	0.856,0.209,0.704	-0.356	12	4439044	4441592	4439044	4441217	4441414	4441592	2024
GID.4620	NA	0.000245567548376	0.00309158547843516	0.12,0.364,0.0	1.0,1.0,0.475	0.664	12	34260014	34260908	34260014	34260235	34260782	34260908	2606
GID.5040	NA	0.000627967109447	0.00680349949557878	0.346,0.239,0.25	0.446,0.589,0.479	0.226	12	52606291	52606881	52606291	52606661	52606820	52606881	1594
GID.5040	NA	1.20936121117e-08	7.350156655012e-07	0.129,0.231,0.042	0.353,0.256,0.306	0.171	12	52608940	52610564	52608940	52609161	52610382	52610564	1596
GID.5058	CHRNB1	6.63115854919e-05	0.00107050377727115	0.407,1.0,0.333	1.0,1.0,1.0	0.42	12	52751095	52751740	52751095	52751204	52751592	52751740	3566
GID.5145	NA	1.34677069497e-09	1.29828694995108e-07	0.04,0.087,0.022	0.122,0.364,0.124	0.154	12	58926087	58929371	58926087	58927202	58929275	58929371	2902
GID.5145	NA	1.005174044e-07	4.29298382842532e-06	0.095,0.08,0.101	0.184,0.339,0.189	0.145	12	58929275	58929973	58929275	58929371	58929807	58929973	2904
GID.5265	PIK3R4	0.00027663461935	0.00344415205050517	0.113,0.068,0.0	0.267,0.115,0.109	0.103	13	1812728	1813519	1812728	1812829	1813430	1813519	1564
GID.5556	NA	1.291948315e-08	7.56754441856024e-07	1.0,1.0,1.0	0.723,0.533,0.528	-0.405	13	31655315	31656316	31655315	31655389	31656126	31656316	1586
GID.5572	NA	6.65859708837e-06	0.000162797873740293	0.545,0.429,0.643	1.0,1.0,1.0	0.461	13	32059507	32059882	32059507	32059669	32059755	32059882	1040
GID.5603	TMEM115	3.53619278304e-09	2.67050019401906e-07	0.128,0.102,0.099	0.294,0.247,0.363	0.192	13	32831198	32831723	32831198	32831341	32831605	32831723	1313
GID.5610	NA	5.61395566034e-06	0.000140307306651757	0.025,0.1,0.091	0.204,0.217,0.108	0.104	13	34069138	34069455	34069138	34069273	34069354	34069455	1722
GID.5621	DCAF1	0.000104414302769	0.00155882237850711	0.585,0.197,0.671	0.733,1.0,0.797	0.359	13	33674788	33676617	33674788	33674847	33676364	33676617	3985
GID.6379	NA	1.49947840582e-05	0.000310382830750717	0.085,0.081,0.087	0.216,0.24,0.35	0.184	13	122486287	122486764	122486287	122486503	122486614	122486764	1183
GID.6469	NA	3.02850713396e-08	1.57202816461247e-06	0.083,0.146,0.05	0.222,0.12,0.334	0.132	13	131136580	131138236	131136580	131136668	131137310	131138236	1161
GID.7814	SMPD4	1.7506938873e-05	0.00035657999824461	1.0,0.949,1.0	0.833,0.49,1.0	-0.209	14	50687544	50687878	50687544	50687635	50687749	50687878	947
GID.8123	ZSWIM8	1.75657947542e-05	0.00035657999824461	0.129,0.218,0.063	0.288,0.356,0.24	0.158	14	76524720	76525274	76524720	76524840	76525095	76525274	3625
GID.9916	DGKD	0.000619486762399	0.00674241398817492	0.144,0.236,0.035	0.358,0.452,0.141	0.179	15	133865266	133867802	133865266	133865397	133866032	133867802	3006

## Sheet: A5SS
gene ID	gene name	p-value	FDR	IncLevel1	IncLevel2	IncLevelDifference	chromosome	longExonStart_0base	longExonEnd	shortES	shortEE	flankingES	flankingEE	ID event
GID.14316	NA	1.48264086675e-05	0.00143964428161425	1.0,1.0,1.0	1.0,0.601,0.35	-0.35	3	513553	513733	513553	513691	514191	514275	2866
GID.14425	NA	1.74478419379e-07	6.35319544563784e-05	0.897,1.0,1.0	0.772,0.471,0.569	-0.362	3	6473639	6476443	6476316	6476443	6471469	6472583	1769
GID.16138	FAM110C	2.28753506414e-05	0.00190388275481138	0.107,0.214,0.231	0.619,0.508,0.452	0.342	3	132811564	132812746	132811564	132812703	132817048	132819553	1690
GID.19384	NA	3.73325560049e-05	0.00274636012320468	0.779,0.492,1.0	0.946,1.0,1.0	0.225	6	27604970	27605083	27604974	27605083	27604419	27604804	2209
GID.21457	SPATA6	0.000102013560307	0.00594331002348582	0.745,0.422,0.0	0.0,0.0,0.422	-0.248	6	163352768	163352868	163352768	163352820	163384839	163384931	474
GID.22332	NA	5.17433412581e-05	0.00350531053685687	0.882,1.0,1.0	0.837,1.0,0.343	-0.234	7	38576947	38577328	38576947	38577165	38589113	38589283	378
GID.22375	NA	0.000135617955456	0.00716055894622146	0.744,1.0,1.0	0.91,0.557,0.279	-0.333	7	40936141	40936307	40936279	40936307	40932462	40933326	2704
GID.22429	NA	8.28970851086e-05	0.00503081685252816	0.614,0.766,1.0	1.0,1.0,1.0	0.207	7	46509776	46510260	46509776	46509903	46513572	46513674	366
GID.22724	CFL2	2.76864977089e-06	0.000424477725400135	0.989,0.984,0.972	0.909,0.846,0.887	-0.101	7	65091413	65091721	65091413	65091467	65091842	65091919	339
GID.22969	TEP1	2.23216578985e-05	0.00190388275481138	0.218,0.796,0.482	1.0,1.0,1.0	0.501	7	78488252	78488456	78488252	78488354	78491028	78491709	2627
GID.23445	RGS12	8.07465635e-06	0.00098006141448125	1.0,1.0,1.0	0.827,0.383,1.0	-0.263	8	2060957	2061152	2060957	2061137	2061583	2061657	2424
GID.2434	GBGT1	6.05327225045e-06	0.000801508275707311	0.0,0.0,0.0	0.817,0.251,0.13	0.399	1	272836299	272836449	272836314	272836449	272835378	272835503	3560
GID.25852	ATF3	0	0	0.042,0.087,0.024	0.16,0.195,0.163	0.122	9	130774679	130774982	130774874	130774982	130772258	130773721	1812
GID.26381	CAMSAP1	3.8682224035e-07	0.000125201465126617	0.136,0.136,0.239	0.047,0.032,0.007	-0.142	AEMK02000682.1	1737714	1738164	1737714	1737883	1738285	1738377	1177
GID.3060	NA	4.42853725767e-05	0.00314642171502261	0.221,0.238,0.201	0.07,0.082,0.055	-0.151	10	57201051	57201211	57201060	57201211	57194077	57194267	1969
GID.4050	NA	1.21076570991e-09	7.05392102593566e-07	0.0,0.0,0.0	0.521,0.42,0.744	0.562	12	6380627	6380761	6380627	6380712	6380838	6381041	2066
GID.5040	NA	6.5973249086e-10	6.4060024862506e-07	0.117,0.231,0.044	0.351,0.289,0.343	0.197	12	52608940	52609794	52608940	52609161	52610382	52610564	1213
GID.5053	SAT2	1.16974304437e-05	0.00117498672008614	0.873,0.912,0.659	1.0,1.0,1.0	0.185	12	52912219	52912503	52912401	52912503	52911722	52912086	1693
GID.5101	NA	0.000136332816235	0.00716055894622146	1.0,1.0,1.0	0.741,0.374,1.0	-0.295	12	54624287	54624636	54624287	54624621	54627137	54627721	1069
GID.5177	NA	1.79837585601e-05	0.00168989318340553	0.889,0.866,0.916	0.676,0.854,0.769	-0.124	12	59133100	59133645	59133583	59133645	59132527	59132868	1434
GID.5246	NA	1.27812903306e-06	0.000310265822775315	0.0,0.0,0.081	0.306,0.357,0.217	0.266	12	61081097	61081162	61081101	61081162	61077628	61078273	1035
GID.5246	NA	9.5049977463e-05	0.00565062417040243	1.0,0.0,0.327	0.829,1.0,1.0	0.501	12	61081097	61081162	61081101	61081162	61079091	61079227	1037
GID.6618	POGLUT1	3.51277323892e-05	0.00269281801183525	0.127,0.164,0.0	0.474,0.337,0.223	0.248	13	140770526	140770694	140770594	140770694	140768898	140768957	2658
GID.6711	NA	3.07090064489e-09	1.27793336836637e-06	0.505,0.724,0.195	1.0,1.0,1.0	0.525	13	147899972	147900673	147900286	147900673	147878446	147879794	1774
GID.723	TTK	3.77117764944e-05	0.00274636012320468	0.604,0.686,1.0	1.0,1.0,0.953	0.221	1	86125091	86125199	86125095	86125199	86123929	86124070	1697
GID.7314	CHFR	2.72844713489e-09	1.27793336836637e-06	0.0,0.177,0.0	1.0,0.853,0.563	0.746	14	22619227	22619386	22619227	22619315	22619813	22619970	1872
GID.7601	ANKRD13A	1.07241998468e-05	0.00114941817766584	1.0,0.883,1.0	0.806,0.688,0.447	-0.314	14	40957070	40958859	40958698	40958859	40954350	40956375	720

## Sheet: A3SS
gene ID	gene name	p-value	FDR	IncLevel1	IncLevel2	IncLevelDifference	chromosome	longExonStart_0base	longExonEnd	shortES	shortEE	flankingES	flankingEE	ID event
GID.13356	NA	4.9748717168e-07	0.000199044617389168	0.0,0.017,0.0	0.272,0.154,0.07	0.16	2	71672722	71673016	71672722	71672861	71708148	71708228	1299
GID.13701	NA	1.09412875623e-05	0.00168369582833701	0.196,0.631,0.494	0.0,0.0,0.14	-0.394	2	84716200	84716287	84716200	84716284	84718465	84718607	3760
GID.14066	NA	6.40897478577e-06	0.00116555945990299	0.928,0.935,0.925	0.703,0.779,0.765	-0.18	2	136320541	136320614	136320541	136320611	136334272	136334431	3118
GID.14362	AP5Z1	1.26552487423e-05	0.0018083446506408	1.0,0.765,0.482	1.0,0.946,1.0	0.233	3	3637485	3638114	3637981	3638114	3636526	3636667	3153
GID.14786	NDUFAB1	3.0842056209e-07	0.000176284381274584	0.42,0.184,0.503	1.0,1.0,0.757	0.55	3	22628899	22630653	22630553	22630653	22619491	22619683	1586
GID.15009	NA	3.90603091485e-05	0.0042237918081932	0.0,0.238,1.0	1.0,1.0,1.0	0.587	3	38908604	38908799	38908604	38908721	38911370	38911551	4006
GID.15360	NA	6.91843792644e-05	0.00615126003193032	0.149,0.029,0.177	0.035,0.0,0.0	-0.107	3	55067203	55067354	55067217	55067354	55065167	55065269	2228
GID.16107	KIDINS220	2.82546243402e-06	0.000706542199907126	0.328,0.0,0.0	0.662,0.815,0.348	0.499	3	127405006	127405108	127405009	127405108	127403659	127403758	1638
GID.16462	UBR5	2.10957834956e-06	0.000562694865105971	0.0,0.0,0.305	0.637,1.0,0.494	0.609	4	34710780	34710992	34710798	34710992	34708376	34708526	4277
GID.17935	FMNL3	1.66198080054e-06	0.000474970370211467	1.0,0.956,0.951	0.494,0.328,0.78	-0.435	5	15601749	15601899	15601749	15601896	15602175	15602286	4840
GID.19336	NA	4.56092499879e-06	0.000960434785271515	1.0,0.975,1.0	0.974,1.0,0.589	-0.137	6	19666152	19666257	19666152	19666248	19667281	19667463	1020
GID.20300	MIB2	7.18803237447e-05	0.00625202555005532	0.84,0.752,0.956	0.661,0.575,0.626	-0.229	6	63794028	63794320	63794046	63794320	63789655	63789811	4425
GID.20503	SZRD1	8.38473621873e-05	0.00684639379819158	0.417,0.414,0.338	0.65,0.524,0.575	0.193	6	75479963	75480218	75479966	75480218	75459182	75459245	4341
GID.20619	NA	2.82348316466e-05	0.0033225753358249	0.786,0.7,0.756	0.91,0.85,0.916	0.145	6	82327827	82327914	82327830	82327914	82327279	82327360	4897
GID.20682	GMEB1	2.08736511498e-05	0.00269404768549515	1.0,1.0,0.872	0.746,0.55,0.62	-0.319	6	85664601	85664759	85664604	85664759	85657540	85657634	4909
GID.21202	NA	6.81621359799e-07	0.000231012994807999	0.935,0.738,1.0	0.174,0.325,0.442	-0.577	6	135566166	135566261	135566190	135566261	135565888	135566061	657
GID.2219	NA	4.34510558978e-07	0.00019316408294122	0.68,0.747,0.646	0.909,0.876,0.899	0.204	1	262353022	262353151	262353022	262353141	262356115	262356255	1768
GID.3866	TEPSIN	4.72247044017e-05	0.00497226427134741	0.514,0.839,0.529	0.801,1.0,1.0	0.306	12	1527034	1529542	1527994	1529542	1526874	1526953	4261
GID.4202	NA	4.93002857754e-05	0.00505770367659937	0.642,1.0,0.623	1.0,1.0,0.937	0.224	12	18440728	18440900	18440755	18440900	18439976	18440080	1852
GID.4315	STAT5B	4.13477796002e-07	0.00019316408294122	1.0,0.979,0.974	0.827,0.959,0.716	-0.15	12	20548409	20548566	20548437	20548566	20545145	20545283	1603
GID.5562	AMT	6.21664527267e-06	0.00116555945990299	0.696,0.851,0.638	0.887,1.0,1.0	0.234	13	32005255	32005369	32005255	32005318	32005633	32005810	778
GID.7672	EMID1	5.84586400199e-06	0.00116555945990299	1.0,0.494,1.0	0.0,0.14,1.0	-0.451	14	46431533	46431571	46431536	46431571	46421192	46421379	2615

## Sheet: MXE
Supplementary Table S5 Allele-specific expression candidates in ELF-EMF-treated (50 Hz, 8 mT, 2 h) conceptuses of pigs during the peri-implantation period.
gene ID	gene name	p-value	FDR	IncLevel1	IncLevel2	IncLevelDifference	chromosome	X1stExonStart_0base	X1stExonEnd	X2ndExonStart_0base	X2ndExonEnd	upstreamES	upstreamEE	downstreamES	downstreamEE	ID event
GID.15566	AAK1	1.73703414752e-06	0.00236455206874315	0.136,0.128,0.507	0.0,0.0,0.0	-0.257	3	72936213	72936309	72949633	72949735	72929850	72929955	72950786	72950888	3452
GID.16158	GPT	2.07735087842e-05	0.00874314153307294	0.085,0.107,0.098	0.435,0.254,0.26	0.22	4	298850	298987	299065	299145	298554	298729	299274	299518	2933
GID.17706	TTLL1	5.9006526657e-06	0.00359841468396605	0.785,0.814,0.664	0.948,0.95,1.0	0.212	5	5800249	5800322	5801008	5801047	5797835	5797867	5805054	5805171	9614
GID.206	NA	2.05332992256e-05	0.00874314153307294	0.739,0.503,0.503	1.0,1.0,0.936	0.397	1	21309224	21309293	21341434	21341505	21303965	21304306	21350273	21350340	6105
GID.20971	NDUFV2	1.17386605721e-05	0.00647065011591919	0.197,0.22,0.266	0.401,0.349,0.349	0.139	6	98840834	98840897	98842862	98842928	98840632	98840749	98852457	98852524	1385
GID.23278	TTC7B	4.59317803114e-06	0.00315120720298899	0.249,0.301,0.117	0.512,0.554,0.486	0.295	7	112405461	112405634	112411443	112411522	112399112	112399176	112439970	112440092	729
GID.25852	NA	0	0	0.952,0.885,0.977	0.842,0.816,0.779	-0.126	9	130774679	130774982	130778947	130779191	130772258	130773721	130785321	130785496	5597
GID.4876	CORO6	2.51699978178e-05	0.00952727813951692	0.5,0.0,0.0	0.8,1.0,0.25	0.517	12	45808723	45808843	45809226	45809346	45808177	45808282	45809960	45810142	3181
GID.7672	KREMEN1	1.49679029161e-05	0.00782393668142999	0.543,0.658,0.514	0.374,0.35,0.314	-0.226	14	46374263	46374347	46375523	46375585	46366188	46366292	46377987	46378108	6064
GID.7870	ERO1B	1.99603567919e-06	0.00236455206874315	0.0,0.211,0.546	1.0,1.0,0.801	0.681	14	55070834	55070918	55077032	55077074	55065405	55065525	55078894	55078977	4340
GID.8547	COL17A1	2.15054041535e-05	0.00874314153307294	0.342,1.0,0.342	0.0,0.509,0.0	-0.392	14	114966906	114966939	114967245	114967272	114966748	114966823	114967550	114967607	8615
GID.8710	NA	2.60832024168e-06	0.00238596094107678	0.618,0.769,0.941	0.25,0.375,0.118	-0.528	14	131556703	131556832	131557992	131558121	131523391	131523424	131560093	131560323	8423
GID.9249	NA	4.47369041023e-06	0.00315120720298899	0.4,0.0,0.593	0.0,0.0,0.0	-0.331	15	65953555	65953642	65981725	65981848	65920236	65920382	66000519	66000599	5057
GID.9851	NA	2.09392147499e-06	0.00236455206874315	0.507,0.903,0.629	1.0,1.0,1.0	0.32	15	131261728	131261836	131262907	131262961	131261434	131261521	131271952	131272030	3194
GID.9873	ARMC9	7.74623898359e-08	0.000212576163307169	0.183,0.312,0.174	0.611,0.673,0.638	0.418	15	131945407	131945533	131948766	131948937	131943562	131943650	131951907	131952063	4059
