# Supplementary material for: Effect of electromagnetic field radiation on transcriptomic profile and DNA methylation level in pig conceptuses during the peri-implantation period
Source: Sci Rep. 2025 Apr 23;15:14025. doi: 10.1038/s41598-025-98918-9 (PMC12019412; doi:10.1038/s41598-025-98918-9)
Supplement: Supplementary file 7 — Supplementary Material S6 [file 41598_2025_98918_MOESM7_ESM.xlsx]

## Sheet: Supplementary Table 9
Supplementary Table S6 The relationships between genes identified in differential expression (DE), alternative splicing (AS) and single nucleotide variant (SNV) analyses, and their enriched Gene Ontology (GO) terms and KEGG pathway in ELF-EMF-treated (50 Hz, 8 mT, 2 h) conceptuses of pigs during the peri-implantation period.
gene name	type	GO term	dPSI	log2FoldChange	Alt_diff
AMBRA1	AS	GO:0000151	-0.413	NA	NA
DCAF1	AS	GO:0000151	0.359	NA	NA
DCAF8	AS	GO:0000151	-0.458	NA	NA
FBXO25	AS	GO:0000151	-0.721	NA	NA
GID4	SNV	GO:0000151	NA	NA	0.232
KLHL21	AS	GO:0000151	0.111	NA	NA
KLHL24	AS	GO:0000151	-0.149	NA	NA
MIB2	AS	GO:0000151	-0.229	NA	NA
RNF11	AS	GO:0000151	0.235	NA	NA
ZSWIM8	AS	GO:0000151	0.158	NA	NA
FGA	DE	GO:0005577	NA	-2.88872	NA
FGB	DE	GO:0005577	NA	-2.65909	NA
FGG	DE	GO:0005577	NA	-3.20496	NA
CD44	AS	GO:0034116	0.136	NA	NA
FGA	DE	GO:0034116	NA	-2.88872	NA
FGB	DE	GO:0034116	NA	-2.65909	NA
FGG	DE	GO:0034116	NA	-3.20496	NA
AAK1	AS	GO:0043168	-0.3375	NA	NA
ADCY9	AS	GO:0043168	-0.041	NA	NA
ANXA2	AS	GO:0043168	0.289	NA	NA
ARL6IP1	SNV	GO:0043168	NA	NA	-0.244
ATP6V1B1	DE	GO:0043168	NA	-2.38952	NA
ATP9B	AS	GO:0043168	0.255	NA	NA
BMX	DE	GO:0043168	NA	-2.41877	NA
CLN6	AS	GO:0043168	0.587	NA	NA
CLPX	AS	GO:0043168	0.207	NA	NA
DDX39A	AS	GO:0043168	0.216	NA	NA
DGKD	AS	GO:0043168	0.179	NA	NA
DMPK	AS	GO:0043168	-0.68	NA	NA
DRG2	SNV	GO:0043168	NA	NA	0.2165
EGFR	SNV	GO:0043168	NA	NA	-0.194
EIF4G1	AS	GO:0043168	0.31	NA	NA
ENTPD4	SNV	GO:0043168	NA	NA	-0.308
ERO1B	AS	GO:0043168	0.681	NA	NA
GTPBP2	AS	GO:0043168	0.182	NA	NA
HSPA6	DE	GO:0043168	NA	3.11501	NA
HYOU1	AS	GO:0043168	0.129	NA	NA
IRAK4	AS	GO:0043168	0.186	NA	NA
KIF2C	AS	GO:0043168	-0.144	NA	NA
LBR	AS	GO:0043168	-0.155	NA	NA
MAP3K5	AS	GO:0043168	-0.211	NA	NA
MARK3	SNV	GO:0043168	NA	NA	0.123
MCM5	SNV	GO:0043168	NA	NA	-0.246
MFN2	AS	GO:0043168	0.112	NA	NA
MICAL1	AS	GO:0043168	-0.243	NA	NA
OSBPL2	SNV	GO:0043168	NA	NA	-0.21
PCK1	DE	GO:0043168	NA	-3.77714	NA
PDXDC1	AS	GO:0043168	0.226	NA	NA
PIK3R4	AS	GO:0043168	0.103	NA	NA
RAB1B	SNV	GO:0043168	NA	NA	-0.184
RAB8A	DE	GO:0043168	NA	1.48969	NA
RAB9A	AS	GO:0043168	-0.377	NA	NA
RASL11A	AS	GO:0043168	0.399	NA	NA
RRAD	SNV	GO:0043168	NA	NA	0.137
SLC12A4	AS	GO:0043168	-0.083	NA	NA
TRMU	AS	GO:0043168	0.103	NA	NA
TTK	AS	GO:0043168	0.221	NA	NA
TTLL1	AS	GO:0043168	0.212	NA	NA
TXNRD3	AS	GO:0043168	-0.205	NA	NA
VARS2	AS	GO:0043168	0.111	NA	NA
ATF3	AS	GO:1902041	0.122	NA	NA
CFLAR	AS	GO:1902041	0.226	NA	NA
FGA	DE	GO:1902041	NA	-2.88872	NA
FGB	DE	GO:1902041	NA	-2.65909	NA
FGG	DE	GO:1902041	NA	-3.20496	NA
HMOX1	SNV	GO:1902041	NA	NA	-0.2245
CFLAR	AS	GO:1902042	0.226	NA	NA
FGA	DE	GO:1902042	NA	-2.88872	NA
FGB	DE	GO:1902042	NA	-2.65909	NA
FGG	DE	GO:1902042	NA	-3.20496	NA
HMOX1	SNV	GO:1902042	NA	NA	-0.2245
ADRM1	SNV	KEGG:05014	NA	NA	0.1295
AMBRA1	AS	KEGG:05014	-0.413	NA	NA
ATP5F1C	SNV	KEGG:05014	NA	NA	-0.147
COX4I2	SNV	KEGG:05014	NA	NA	-0.263
CYC1	SNV	KEGG:05014	NA	NA	-0.175
DCTN4	SNV	KEGG:05014	NA	NA	0.2
GPX7	SNV	KEGG:05014	NA	NA	0.32
MAP3K5	AS	KEGG:05014	-0.211	NA	NA
NDUFAB1	AS	KEGG:05014	0.55	NA	NA
NDUFV2	AS	KEGG:05014	0.139	NA	NA
NRG2	SNV	KEGG:05014	NA	NA	0.216
PIK3R4	AS	KEGG:05014	0.103	NA	NA
RAB8A	DE	KEGG:05014	NA	1.48969	NA
SRSF7	AS	KEGG:05014	0.219	NA	NA
