# Supplementary material for: Effect of electromagnetic field radiation on transcriptomic profile and DNA methylation level in pig conceptuses during the peri-implantation period
Source: Sci Rep. 2025 Apr 23;15:14025. doi: 10.1038/s41598-025-98918-9 (PMC12019412; doi:10.1038/s41598-025-98918-9)
Supplement: Supplementary file 8 — Supplementary Material S7 [file 41598_2025_98918_MOESM8_ESM.xlsx]

## Sheet: Arkusz1
Supplementary Table S7 The full list of genes evaluated via Venn analysis showing ELF-EMF-induced (50 Hz, 8 mT, 2 h) changes in the transcriptomes of the conceptuses, myometrium, and endometrium of pigs during the peri-implantation period.
Names	total	Genes
Endometrium Myometrium	8	MYBPH
		C2orf78
		STARD8
		EGR2
		TNFAIP2
		FAM167B
		CHI3L1
		TNFAIP1
Embryos Endometrium	3	HSD17B2
		HPX
		PCK1
Endometrium	394	VDR
		KCNC4
		ATP2A1
		SCG3
		FEZF1
		IRF4
		RGS9
		PRKCE
		WFIKKN2
		ZNF667
		PEG3
		FIBIN
		CHRM4
		OSBPL11
		LRRC66
		GNB5
		DIPK2A
		NUAK1
		FAM111A
		TEX45
		MYBL1
		SDS
		DMRT1
		C11orf91
		RTKN2
		PRSS33
		ASB14
		MEF2D
		ssc-mir-10390
		IHH
		SERPINE1
		TLX3
		TAS2R60
		DPH5
		CTR9
		MYO7A
		MRPL41
		GJA4
		CCL11
		FAM214A
		DCST1
		MIIP
		STAC2
		AMZ2
		SATB2
		RAPGEF2
		LRIG3
		IFNGR1
		GNAL
		CELSR3
		TC2N
		GPSM2
		MSC
		C8orf89
		MMP13
		TRIB3
		SERPINB5
		IFNE
		SRGAP3
		RCOR1
		TNC
		C17orf67
		WDR91
		TRIM45
		OSER1
		KBTBD13
		GADD45G
		SLC16A14
		CIT
		HTR4
		SLC51B
		MET
		TBX4
		MYO1H
		B3GNT3
		TEX46
		LDLR
		FSCN2
		CHRNA6
		NR4A2
		HCN4
		SGK1
		ABCC2
		IL2RA
		DDX23
		TTR
		C7orf50
		NUS1
		LINC01862
		RPS6KA5
		ISLR2
		ZNF660
		SLC31A1
		SFPQ
		REV3L
		MMP25
		ZRANB1
		TEDC1
		TCIM
		IGSF10
		MAP1LC3C
		ELFN2
		TGM2
		CBX4
		PDZK1
		BSN
		POU3F1
		THEM5
		SCGN
		SLC38A2
		SLC25A29
		TSKU
		EPHA2
		KCNS2
		CLCN6
		TRPM6
		TCF20
		RAB15
		CPNE5
		SNORD60
		MYPOP
		CRISPLD1
		ABHD4
		ATL2
		RORC
		KCNJ4
		RNF26
		CTPS2
		NMU
		ZNF296
		ssc-mir-339-1
		PRDM2
		TRAF5
		PAX6
		KRT4
		SQLE
		PLAT
		HDHD3
		SLC2A13
		POU4F3
		LGI2
		FOLH1B
		CNNM4
		C6orf52
		SYT2
		GNAI1
		GH1
		OR5AU1
		ANKRD17
		GCM1
		DPYS
		DNMBP
		FAM71A
		LRATD2
		RTF1
		APOBEC1
		CHST9
		PLEKHG1
		MS4A2
		SAFB2
		RNF151
		AFAP1
		SMIM32
		DUOXA2
		EBF1
		ITPRID2
		SYT3
		CABLES1
		ARL4D
		SLC16A12
		HNF4G
		SRPX2
		PCDH19
		EZH2
		ATF5
		CLINT1
		TRIM17
		VNN1
		RIC1
		HPCAL4
		RBM46
		ADAMTS8
		TSC22D2
		NR6A1
		MT1A
		ASPG
		ALDH3A1
		PCDHAC2
		EREG
		SNORD27
		ADAMTS20
		TFF2
		USP49
		FAM117B
		MAP7D2
		TRIM69
		PIM3
		CRYAB
		CHRDL2
		TRIM72
		ALKAL1
		CCT6B
		GPR68
		KCNH6
		CPEB3
		GNAQ
		SLC7A9
		GPX2
		IL1RAP
		MRAP2
		HS6ST1
		TPH2
		ERC2
		FAM240B
		PEG10
		PHYHIPL
		NME8
		PHF12
		P2RY11
		CRYBB2
		ZPBP2
		LPAR5
		RAB3A
		TMEM173
		EPYC
		KISS1
		SERTM2
		PGAM2
		DDN
		CCIN
		ADAM32
		GCK
		KLF5
		METRNL
		WNK1
		C2CD4D
		SERPINA3-2
		ALAD
		ADCY8
		CIDEB
		ABHD18
		ZBTB2
		LRAT
		STIM1
		CAVIN2
		NCDN
		STARD4
		SLC5A3
		PURG
		GAST
		2008-03-01
		PGAP3
		TMEM104
		ADGRF4
		SLC14A1
		TES
		WDR26
		SIX4
		TAS1R2
		SPDYA
		HMCN1
		AGMAT
		DECR2
		KERA
		HCRT
		ZFYVE28
		PTGIR
		GBGT1
		MLPH
		SNX25
		ONECUT2
		PRDM10
		FGF8
		TNFSF14
		SYTL2
		KCNE3
		MT3
		TNFRSF21
		PDXK
		TMPRSS7
		MINAR1
		MYO5C
		OTUB2
		ZNF367
		CCNE2
		CNGA4
		IFFO2
		SCN4A
		CRKL
		ZFP57
		LRP2
		RND1
		MAP3K12
		SCIMP
		FLNC
		FJX1
		HOXD1
		IKZF4
		PJVK
		RNF128
		NOTUM
		SLC30A2
		PLCH2
		MAPK13
		SYTL3
		SLC11A1
		PRRG4
		PCYT1B
		GALR1
		CHRNB2
		ATPAF2
		LDHC
		RD3
		EGR3
		GSDMB
		DMRT2
		SERPIND1
		LRTM2
		ORMDL3
		ECEL1
		MTMR11
		RAPGEFL1
		EXTL2
		RESF1
		GLA
		RASD1
		PRSS41
		ADCY10
		MOGAT2
		TMPRSS6
		CDH20
		ATP8B1
		ALKAL2
		LARP1B
		EIF2AK3
		P2RX2
		PRSS56
		NOS3
		ASGR1
		KLHL7
		TMEM170B
		MRPS36
		SLAIN1
		ID2
		VAV1
		EPHX2
		FBXO30
		CYP7A1
		THAP9
		SPINK9
		ZNF280B
		CDC40
		DPY19L1
		ASB18
		TOB1
		ASAH1
		LYSMD3
		EN2
		C6
		PTGER4
		TNIP1
		TFAP2E
		GHDC
		WEE1
		ELAVL3
		SCN11A
		APC2
		ING2
		TP53I3
		ACKR3
		TRPV1
		LYPD1
		FBXO33
		DKK1
		S1PR3
		TNRC6B
		SHAS2
		FGF10
		FER1L6
		ELFN1
		BATF3
		CACNA2D3
		DUOX1
		LAMP5
		RPS6KB1
		FAM169A
		GRIN3A
		FNDC11
		HEXIM1
		VSTM5
		SLITRK2
		RBBP6
		FAM83A
		ANKRD37
Myometrium	72	TSPAN1
		PCDH9
		CCDC194
		SLFN11
		GIMAP2
		VCAM1
		IDO1
		RORB
		MEX3B
		TNF
		EDIL3
		HNRNPA0
		EXOC3L4
		ITGB6
		UABP-2
		NEDD9
		WARS
		DDIT4
		BST2
		RBP4
		NTRK2
		IFI6
		ETV7
		BPTF
		TIMM10
		NT5DC3
		GRM4
		DRAM1
		CD38
		USP18
		IL15
		MELTF
		SLC2A6
		TMEM61
		GABRA2
		TNFSF13B
		PAQR9
		EPSTI1
		CCL3L1
		PSMB8
		ELOVL6
		SETBP1
		GSDMD
		UBD
		TIMD4
		FBXO39
		IL10RB
		FOXS1
		C2
		MYO7B
		PDYN
		CIITA
		TRAF1
		KMT2C
		SLC2A4
		GJA5
		LRRC39
		UBE2L6
		HIST2H2AC
		HOXD13
		NIBAN1
		KAT6B
		STAT5A
		CDC7
		PPIL6
		GAPT
		ZNF711
		PSMB9
		HAPLN1
		MYADM
		KIAA1109
		KHNYN
Embryos	30	ncRNA_GID.21451
		CYP2C42
		ncRNA_GID.24733
		ssc-mir-155
		RGN
		MAOB
		ncRNA_GID.26149
		HSPA6
		ncRNA_GID.12649
		ENSSSCG00000038702
		BMX
		ncRNA_GID.5198
		FGA
		FGG
		ENSSSCG00000003086
		ncRNA_GID.22434
		ncRNA_GID.22074
		CALHM2
		FGB
		HAL
		IL22RA1
		ATP6V1B1
		ncRNA_GID.20872
		APOM
		ncRNA_GID.4708
		SOX18
		ncRNA_GID.12916
		ncRNA_GID.4605
		SLC34A1
		RAB8A
